# Supplementary material for: Pazopanib-associated remodeling of platelet-immune cell crosstalk and immune suppressive platelet-derived extracellular vesicles in metastatic RCC
Source: Front Immunol. 2026 Jan 7;16:1696460. doi: 10.3389/fimmu.2025.1696460 (PMC12819826; doi:10.3389/fimmu.2025.1696460)
Supplement: Supplementary file 2 [file Table1.xlsx]

## Sheet: R vs NR PRE
ID	Description	setSize	enrichmentScore	NES	pvalue	p.adjust	qvalue	rank	leading_edge	core_enrichment
GO:0006909	phagocytosis	222	-0.510876	-2.05948	1.88073e-09	1.09608e-05	9.68848e-06	2087	tags=31%, list=13%, signal=27%	1130/4689/1535/55647/80208/695/3685/25/5914/5338/1794/146722/9103/9777/5873/353376/4647/23396/79767/3385/64422/6850/717/5336/11031/8724/5199/83871/29108/2213/1089/3055/10960/4481/23603/9936/3600/5058/64581/2207/5175/1991/949/5027/5359/10326/7097/301/64127/22918/8685/2268/199/4688/2212/2150/7099/140885/19/3684/7305/4035/2219/2358/929/2209/8291/7057
GO:0002237	response to molecule of bacterial origin	330	-0.453274	-1.89062	9.01828e-09	1.09608e-05	9.68848e-06	2011	tags=26%, list=13%, signal=23%	6868/824/51510/11221/84868/695/10333/207/25/5914/5606/4064/148022/3553/3164/7356/79155/353376/1147/10318/1051/8754/717/5336/114548/6373/6891/5970/10935/7096/64170/22904/10288/2693/4791/3454/29108/10594/3297/11027/5106/2213/3055/85363/3965/5732/8767/2919/5595/387/5724/57162/6279/7128/64332/671/2920/6280/4353/1991/55122/7431/706/949/5027/968/4318/7097/11213/64127/3032/4258/9450/23643/23328/7099/753…
GO:0006935	chemotaxis	426	-0.429171	-1.83335	7.78015e-09	1.09608e-05	9.68848e-06	2424	tags=23%, list=15%, signal=20%	5795/1652/4851/6355/3148/6369/727/5879/65125/55558/659/641700/1130/2359/8061/6868/102/10928/3685/23075/6223/2242/1794/3570/5288/2152/57509/6364/4739/3553/6356/3164/23396/158747/54795/5919/57175/6850/56477/1890/1398/3958/6373/10509/60675/146225/112616/5771/6275/64218/3965/2829/9034/2919/5595/387/79890/5724/6809/6279/5329/5025/10512/51192/683/2207/2920/6280/5291/391/1991/2867/6036/301/64127/4354/23…
GO:0042330	taxis	428	-0.428338	-1.83166	6.37208e-09	1.09608e-05	9.68848e-06	2424	tags=23%, list=15%, signal=20%	5795/1652/4851/6355/3148/6369/727/5879/65125/55558/659/641700/1130/2359/8061/6868/102/10928/3685/23075/6223/2242/1794/3570/5288/2152/57509/6364/4739/3553/6356/3164/23396/158747/54795/5919/57175/6850/56477/1890/1398/3958/6373/10509/60675/146225/112616/5771/6275/64218/3965/2829/9034/2919/5595/387/79890/5724/6809/6279/5329/5025/10512/51192/683/2207/2920/6280/5291/391/1991/2867/6036/301/64127/4354/23…
GO:0002831	regulation of response to biotic stimulus	477	-0.419677	-1.81237	4.49876e-09	1.09608e-05	9.68848e-06	2116	tags=26%, list=13%, signal=24%	22861/9111/9470/80254/1535/8061/8638/91543/11221/84868/3075/695/10333/146850/207/6223/57142/4780/9641/11140/1520/4064/148022/146722/4841/7804/3553/3106/10084/329/79155/353376/1147/3123/57590/710/10318/84885/5062/3820/4940/6850/5336/1398/114548/55012/6773/51284/5970/1654/387837/7096/64170/5170/354/5771/10906/9636/2069/29108/55666/11027/2213/51296/11126/3055/85363/22978/3965/8767/56927/6397/5595/80…
GO:0002833	positive regulation of response to biotic stimulus	351	-0.444441	-1.85673	1.32674e-08	1.34377e-05	1.18778e-05	2034	tags=27%, list=13%, signal=24%	1535/8061/8638/91543/84868/695/10333/207/6223/57142/9641/1520/4064/148022/146722/4841/10084/329/79155/353376/1147/3123/57590/10318/84885/5062/4940/6850/5336/114548/51284/5970/1654/7096/64170/5170/354/2069/29108/55666/11027/51296/11126/3055/85363/8767/56927/6397/80216/3135/57162/6279/5058/7128/64581/8878/64332/6280/7100/84282/4210/55122/55577/2867/285852/9867/5359/6688/84034/7097/11213/23151/64127…
GO:0007033	vacuole organization	207	-0.504782	-2.02684	1.63227e-08	1.41704e-05	1.25255e-05	2758	tags=44%, list=17%, signal=37%	25989/83452/55626/89781/285973/1201/26471/2055/302/3073/11277/23192/29911/8897/79065/7879/55254/55737/8546/2048/55353/8408/29978/7942/5289/64601/11337/488/252839/9821/51510/57132/55647/80208/25978/4534/128866/51715/112574/8396/5119/51100/7805/23256/55968/4647/950/537/90410/523/27243/64422/9554/57533/51382/23673/57617/11345/440400/96459/533/83871/57192/9296/23710/23557/51542/5899/137886/7030/9896/…
GO:0032496	response to lipopolysaccharide	315	-0.450513	-1.86892	1.93359e-08	1.4688e-05	1.2983e-05	2011	tags=25%, list=13%, signal=23%	6868/824/51510/11221/84868/695/207/25/5914/5606/4064/148022/3553/3164/7356/79155/353376/1147/10318/1051/8754/717/5336/114548/6373/5970/10935/22904/10288/2693/4791/3454/29108/10594/3297/11027/5106/3055/85363/3965/5732/8767/2919/5595/387/5724/57162/6279/7128/64332/671/2920/6280/4353/1991/55122/7431/706/949/5027/968/4318/7097/11213/64127/3032/4258/9450/23643/23328/7099/7538/140885/19/1604/133/4792/9…
GO:0045088	regulation of innate immune response	399	-0.426613	-1.80364	2.73256e-08	1.84509e-05	1.63091e-05	2116	tags=28%, list=13%, signal=25%	22861/9111/9470/80254/1535/8061/8638/91543/11221/84868/3075/695/10333/146850/207/6223/57142/4780/9641/11140/1520/148022/146722/4841/7804/3106/10084/329/79155/353376/1147/57590/710/10318/84885/5062/3820/4940/6850/5336/1398/114548/6773/51284/5970/1654/387837/7096/64170/5170/5771/10906/9636/2069/29108/55666/11027/2213/51296/11126/3055/85363/3965/8767/56927/6397/80216/3135/57162/6279/5058/7128/64581/…
GO:0034470	ncRNA processing	356	0.397937	1.82405	3.92573e-08	2.38566e-05	2.10874e-05	3635	tags=39%, list=23%, signal=31%	56165/7737/27079/27341/25926/55127/283989/10528/57418/55250/51106/9045/134430/79693/79753/3669/55035/55140/10360/6201/144233/91801/84549/51602/2068/25940/6894/23560/112858/2091/441250/57050/8737/23405/285855/9724/55253/10200/10667/60528/11137/55226/54517/5591/54555/1736/116461/26173/103/22984/50628/55720/23016/5393/6895/317781/25896/51096/51441/5394/8886/55272/87178/6135/11062/92856/84872/8602/55…
GO:0031349	positive regulation of defense response	451	-0.412786	-1.77918	6.77535e-08	3.74308e-05	3.30858e-05	2034	tags=24%, list=13%, signal=21%	1535/8061/8638/91543/84868/8673/695/10333/207/6223/57142/9641/1520/148022/146722/4841/3553/10084/329/79155/353376/1147/57590/10318/3956/84885/1051/5062/4940/6850/5336/114548/51284/5970/1654/7096/64170/5170/354/2069/29108/55666/11027/51296/11126/3055/85363/8767/56927/6397/5595/80216/3135/57162/6279/3600/5058/7128/64581/8878/64332/6280/7132/7100/84282/4210/55122/120892/55577/2867/285852/9867/5359/6…
GO:0007040	lysosome organization	96	-0.606882	-2.18043	8.47355e-08	3.96106e-05	3.50126e-05	2037	tags=41%, list=13%, signal=36%	252839/51510/57132/55647/80208/25978/128866/5119/7805/4647/950/537/523/27243/51382/57617/440400/96459/533/83871/57192/9296/23557/7030/10159/55858/84376/2548/5538/1200/3920/120892/5027/219931/3074/2896/8804/535/19
GO:0080171	lytic vacuole organization	96	-0.606882	-2.18043	8.47355e-08	3.96106e-05	3.50126e-05	2037	tags=41%, list=13%, signal=36%	252839/51510/57132/55647/80208/25978/128866/5119/7805/4647/950/537/523/27243/51382/57617/440400/96459/533/83871/57192/9296/23557/7030/10159/55858/84376/2548/5538/1200/3920/120892/5027/219931/3074/2896/8804/535/19
GO:0002752	cell surface pattern recognition receptor signaling pathway	69	-0.65691	-2.25538	1.17861e-07	3.97911e-05	3.51722e-05	2246	tags=42%, list=14%, signal=36%	4615/84233/9111/1535/10333/148022/79155/353376/1147/57590/5970/7096/11027/8767/57162/7128/8878/7100/2867/9867/7097/64127/4814/23643/2150/7099/2219/4792/929
GO:0097529	myeloid leukocyte migration	220	-0.48946	-1.9686	1.10064e-07	3.97911e-05	3.51722e-05	609	tags=21%, list=4%, signal=21%	23075/6223/23236/3570/57509/6364/3553/6356/23396/158747/5919/6850/3958/6373/83692/2919/5595/79890/2683/6279/5025/51192/683/2526/2207/2920/6280/5175/301/64127/4354/23765/199/7941/140885/1441/54210/719/1230/2358/7130/1843/728/414062/6348/6283/7057
GO:0030595	leukocyte chemotaxis	217	-0.480911	-1.9384	1.13745e-07	3.97911e-05	3.51722e-05	1619	tags=20%, list=10%, signal=18%	57509/6364/4739/3553/6356/23396/158747/54795/5919/6850/3958/6373/3965/2919/5595/79890/6279/51192/683/2207/2920/6280/2867/301/64127/4354/23765/199/4814/7941/2150/1441/54210/719/1230/2358/7130/1843/728/414062/6348/6283/7057
GO:0071216	cellular response to biotic stimulus	231	-0.476382	-1.92526	1.11312e-07	3.97911e-05	3.51722e-05	2005	tags=29%, list=13%, signal=26%	824/51510/84868/695/10333/207/25/5914/5606/4064/148022/3553/79155/353376/1649/347252/10318/6850/8754/5336/114548/6373/5970/7096/22904/317/2932/10288/2693/29108/10594/3297/11027/2213/3055/85363/8767/2919/5595/387/5724/7128/64581/64332/671/2920/7431/706/949/968/4318/7097/11213/64127/3032/9450/23643/23328/7099/7538/140885/19/1604/4792/978/929/10221
GO:0001819	positive regulation of cytokine production	463	-0.40558	-1.74971	1.11833e-07	3.97911e-05	3.51722e-05	2699	tags=30%, list=17%, signal=26%	943/2626/972/7297/64135/2048/3394/11148/5590/147372/3620/3428/63940/116/326/5795/1652/4615/8808/3148/727/1191/246778/3717/3630/22861/116337/1535/6868/91543/23601/84868/695/10972/10333/25/51744/3578/9641/5914/6774/23236/57824/468/3570/148022/2152/9103/55655/3553/150372/10084/8710/7805/353376/1147/1649/1051/4940/6850/5336/114548/56848/51284/5970/5047/1654/7096/64170/5004/9636/10288/2069/10564/12625…
GO:0060326	cell chemotaxis	289	-0.446343	-1.84038	1.56229e-07	4.99685e-05	4.41681e-05	1619	tags=18%, list=10%, signal=17%	57509/6364/4739/3553/6356/3164/23396/158747/54795/5919/57175/6850/56477/1398/3958/6373/3965/2829/9034/2919/5595/79890/6279/5025/51192/683/2207/2920/6280/391/2867/301/64127/4354/23765/199/4814/7941/2150/1441/8829/54210/719/1230/1839/2358/7130/1843/728/414062/6348/6283/7057
GO:0071621	granulocyte chemotaxis	117	-0.575265	-2.13209	1.72593e-07	5.11293e-05	4.51942e-05	1613	tags=26%, list=10%, signal=23%	6364/3553/6356/23396/158747/5919/6850/3958/6373/2919/5595/6279/51192/683/2207/2920/6280/301/64127/4354/23765/1441/54210/719/7130/728/414062/6348/6283/7057
GO:0050851	antigen receptor-mediated signaling pathway	173	0.481333	2.01162	1.80474e-07	5.11293e-05	4.51942e-05	1616	tags=29%, list=10%, signal=27%	930/974/925/84433/55024/3115/640/3119/973/115352/27040/8631/54900/868/917/4068/59338/54923/100/79037/5583/23180/26228/919/3932/3702/5788/975/50852/7294/2625/84174/29085/3783/5335/3105/7430/6794/2534/916/5144/2633/634/3937/1540/7070/5142/6654/10384/596/5290
GO:0002758	innate immune response-activating signaling pathway	244	-0.468412	-1.89578	1.85099e-07	5.11293e-05	4.51942e-05	2116	tags=30%, list=13%, signal=26%	22861/9111/1535/8061/8638/91543/84868/695/10333/207/57142/1520/148022/146722/329/79155/353376/1147/57590/10318/84885/5062/4940/6850/5336/114548/51284/5970/1654/7096/5170/29108/55666/11027/51296/3055/8767/56927/6397/80216/57162/6279/5058/7128/64581/8878/64332/6280/7100/84282/4210/55577/2867/285852/9867/7097/11213/23151/64127/10211/4814/23643/58484/26253/51311/2150/7099/7305/57864/2219/4792/929
GO:0097530	granulocyte migration	142	-0.535621	-2.04287	2.02683e-07	5.35524e-05	4.7336e-05	1613	tags=23%, list=10%, signal=21%	6364/3553/6356/23396/158747/5919/6850/3958/6373/83692/2919/5595/6279/51192/683/2526/2207/2920/6280/5175/301/64127/4354/23765/1441/54210/719/7130/728/414062/6348/6283/7057
GO:0002218	activation of innate immune response	263	-0.45362	-1.85542	3.41975e-07	8.65909e-05	7.65394e-05	2116	tags=29%, list=13%, signal=25%	22861/9111/1535/8061/8638/91543/84868/695/10333/207/57142/1520/148022/146722/4841/10084/329/79155/353376/1147/57590/10318/84885/5062/4940/6850/5336/114548/51284/5970/1654/7096/5170/29108/55666/11027/51296/3055/85363/8767/56927/6397/80216/57162/6279/5058/7128/64581/8878/64332/6280/7100/84282/4210/55577/2867/285852/9867/7097/11213/23151/64127/10211/4332/4814/23643/58484/26253/51311/2150/7099/7305/5…
GO:0002221	pattern recognition receptor signaling pathway	226	-0.473624	-1.91333	3.68347e-07	8.95378e-05	7.91442e-05	2409	tags=31%, list=15%, signal=27%	4615/11074/5094/54941/84233/22861/9111/1535/8061/8638/91543/84868/695/10333/207/57142/1520/148022/146722/329/79155/353376/1147/57590/10318/84885/4940/5336/114548/51284/5970/1654/7096/5170/29108/55666/11027/51296/8767/56927/6397/80216/57162/6279/7128/8878/64332/6280/7100/84282/4210/55577/2867/285852/9867/7097/11213/23151/64127/10211/4814/23643/58484/26253/51311/2150/7099/57864/2219/4792/929
GO:0045089	positive regulation of innate immune response	327	-0.425905	-1.77678	3.93176e-07	9.18973e-05	8.12298e-05	2116	tags=27%, list=13%, signal=24%	22861/9111/1535/8061/8638/91543/84868/695/10333/207/6223/57142/9641/1520/148022/146722/4841/10084/329/79155/353376/1147/57590/10318/84885/5062/4940/6850/5336/114548/51284/5970/1654/7096/64170/5170/2069/29108/55666/11027/51296/11126/3055/85363/8767/56927/6397/80216/3135/57162/6279/5058/7128/64581/8878/64332/6280/7100/84282/4210/55122/55577/2867/285852/9867/5359/6688/7097/11213/23151/64127/10211/43…
GO:0050764	regulation of phagocytosis	94	-0.589966	-2.11352	4.34144e-07	9.77146e-05	8.63718e-05	1898	tags=35%, list=12%, signal=31%	695/3685/1794/146722/9103/5873/64422/6850/717/5336/11031/8724/5199/29108/2213/3055/10960/3600/64581/2207/949/5359/10326/7097/64127/2268/2212/2150/140885/2219/2358/2209/8291
GO:0002220	innate immune response activating cell surface receptor signaling pathway	89	-0.597712	-2.12614	5.78846e-07	0.000125182	0.00011065	1474	tags=33%, list=9%, signal=30%	79155/353376/1147/57590/5062/6850/5336/5970/7096/11027/8767/57162/5058/7128/64581/8878/7100/2867/9867/7097/64127/4814/23643/2150/7099/7305/2219/4792/929
GO:0071222	cellular response to lipopolysaccharide	198	-0.483311	-1.92533	5.97378e-07	0.000125182	0.00011065	2005	tags=28%, list=13%, signal=25%	824/51510/84868/207/25/5914/5606/4064/148022/3553/79155/353376/10318/8754/5336/114548/6373/5970/22904/10288/2693/29108/10594/3297/11027/3055/85363/8767/2919/5595/387/5724/7128/64332/671/2920/7431/706/949/968/4318/7097/11213/64127/3032/9450/23643/23328/7099/7538/140885/19/1604/4792/929/10221
GO:0042742	defense response to bacterium	282	-0.444966	-1.83628	6.62492e-07	0.000134199	0.000118621	2200	tags=24%, list=14%, signal=21%	504180/149708/22861/1130/1535/6868/84868/6170/10333/6223/358/3570/122651/6364/3553/6992/5919/140823/1051/4940/6850/5199/64170/3516/354/10616/9636/29108/338339/283/285195/6039/11126/8767/7779/6279/64332/671/2207/6280/7132/4353/1991/55122/55577/5027/84034/7097/944/64127/23166/400709/2268/58484/26253/2896/6038/2150/7099/602/219972/54210/4069/2358/728/2209/6283/3240
GO:0071219	cellular response to molecule of bacterial origin	207	-0.471141	-1.89176	8.3283e-07	0.000163261	0.00014431	2005	tags=29%, list=13%, signal=25%	824/51510/84868/10333/207/25/5914/5606/4064/148022/3553/79155/353376/10318/8754/5336/114548/6373/5970/7096/22904/10288/2693/29108/10594/3297/11027/2213/3055/85363/8767/2919/5595/387/5724/7128/64332/671/2920/7431/706/949/968/4318/7097/11213/64127/3032/9450/23643/23328/7099/7538/140885/19/1604/4792/929/10221
GO:0000302	response to reactive oxygen species	182	-0.48746	-1.92787	1.04982e-06	0.000199367	0.000176225	2061	tags=25%, list=13%, signal=22%	1719/8061/824/695/207/25/4780/358/10105/11179/3373/7356/2309/1147/140823/847/3043/8754/8428/27244/1398/5970/10935/23135/116988/3297/5311/6416/5595/2081/7128/65018/3091/4353/6778/120892/4318/7351/140885/653361/9314/388/1545/2353/3240/3725
GO:0006790	sulfur compound metabolic process	306	-0.431815	-1.78791	1.34797e-06	0.00024823	0.000219415	1959	tags=22%, list=12%, signal=20%	4548/10560/3417/10550/9446/4780/2681/22901/84649/9061/9955/113189/25974/55256/3373/11046/4507/6506/215/27284/64377/5165/10164/27232/9375/7358/347734/23597/55711/119391/6776/126792/6483/84245/8050/79717/4482/2182/2946/6785/26035/64780/22856/51380/2799/2539/2720/6611/5538/3295/6448/283927/29940/2952/7263/3074/10402/4258/51074/26873/51363/8460/166012/2948/10855/5166/2180/2944
GO:0140895	cell surface toll-like receptor signaling pathway	62	-0.654697	-2.19179	1.73843e-06	0.000310718	0.00027465	2409	tags=44%, list=15%, signal=37%	4615/84233/9111/1535/10333/148022/79155/353376/1147/57590/5970/7096/11027/8767/57162/7128/8878/7100/9867/7097/64127/4814/23643/2150/7099/4792/929
GO:0032640	tumor necrosis factor production	159	-0.499237	-1.94117	2.85195e-06	0.000433283	0.000382987	1268	tags=26%, list=8%, signal=25%	4940/6850/5336/56848/7096/64170/5004/4157/5443/2693/10564/29108/11027/9181/2213/3965/8767/5724/7128/64581/671/51465/120892/1536/706/3459/7097/11213/50856/64127/945/23643/2212/7099/7538/602/140885/7305/353514/929/6348/7057
GO:0032680	regulation of tumor necrosis factor production	159	-0.499237	-1.94117	2.85195e-06	0.000433283	0.000382987	1268	tags=26%, list=8%, signal=25%	4940/6850/5336/56848/7096/64170/5004/4157/5443/2693/10564/29108/11027/9181/2213/3965/8767/5724/7128/64581/671/51465/120892/1536/706/3459/7097/11213/50856/64127/945/23643/2212/7099/7538/602/140885/7305/353514/929/6348/7057
GO:0071706	tumor necrosis factor superfamily cytokine production	164	-0.495796	-1.92827	2.75329e-06	0.000433283	0.000382987	1268	tags=26%, list=8%, signal=24%	4940/6850/5336/56848/7096/64170/5004/4157/5443/2693/10564/29108/11027/9181/2213/3965/8767/5724/7128/64581/671/51465/120892/1536/706/3459/7097/11213/50856/64127/945/23643/2212/7099/7538/602/140885/7305/353514/929/6348/7057
GO:1903555	regulation of tumor necrosis factor superfamily cytokine production	164	-0.495796	-1.92827	2.75329e-06	0.000433283	0.000382987	1268	tags=26%, list=8%, signal=24%	4940/6850/5336/56848/7096/64170/5004/4157/5443/2693/10564/29108/11027/9181/2213/3965/8767/5724/7128/64581/671/51465/120892/1536/706/3459/7097/11213/50856/64127/945/23643/2212/7099/7538/602/140885/7305/353514/929/6348/7057
GO:0050727	regulation of inflammatory response	357	-0.408201	-1.71248	2.53016e-06	0.000433283	0.000382987	1567	tags=18%, list=10%, signal=17%	55655/3553/329/7356/313/3123/10318/3956/4142/1051/5068/6850/747/5336/114548/51284/5970/22904/79651/5771/2693/5045/29108/2213/284207/3055/2161/6279/3600/7128/683/64332/6280/7132/4210/1991/120892/2867/4318/7097/301/64127/2268/23765/4258/4814/5008/58484/2896/7941/7099/7538/140885/353514/653361/9314/91662/4792/604/2358/7130/9021/6348/2209/6283
GO:0060627	regulation of vesicle-mediated transport	491	-0.377783	-1.63762	2.58105e-06	0.000433283	0.000382987	2858	tags=25%, list=18%, signal=22%	2266/6609/1601/71/9098/22999/7879/5978/84062/7251/344/23011/5604/7376/8027/8976/673/1175/29978/5795/4851/6382/51160/116519/1191/5879/4218/488/3092/9495/4905/6385/8941/114781/1535/3208/8673/200933/8674/695/3685/25/2242/5338/1794/6861/29993/80331/146722/5962/8766/9103/80230/5873/9367/23256/51143/30844/28514/27243/64422/6850/717/84961/5336/57617/3958/79772/56848/81555/23317/11031/8724/5199/5170/2355…
GO:0032570	response to progesterone	40	-0.693658	-2.12782	3.55083e-06	0.000526303	0.000465209	1059	tags=28%, list=7%, signal=26%	5970/23558/8648/51542/5732/706/7097/1545/2353/7057/2354
GO:0031663	lipopolysaccharide-mediated signaling pathway	54	-0.664988	-2.17987	3.74717e-06	0.000542179	0.000479243	1849	tags=43%, list=12%, signal=38%	207/4064/148022/353376/5336/11027/3055/85363/8767/5595/5724/7128/671/949/7097/9450/23643/23328/7099/1604/4792/929/10221
GO:0006091	generation of precursor metabolites and energy	434	-0.383708	-1.64517	3.96549e-06	0.000560425	0.000495371	3250	tags=29%, list=20%, signal=24%	79147/8870/8574/55811/4706/83943/11277/8671/2584/4711/55526/51022/54511/434/4725/8659/29958/4729/9016/30968/57017/8560/4696/3620/2232/84277/1347/4717/10063/7385/1050/83440/7386/1327/3630/1351/93058/89801/1535/10954/5257/3417/11182/207/7167/9650/79689/10105/6774/3416/3481/9759/4200/5255/64064/29103/2632/215/6715/4731/637/27232/8974/51071/847/48/6390/444/55276/56848/3588/440567/51167/25796/5501/126…
GO:0007035	vacuolar acidification	34	-0.731349	-2.17783	4.35406e-06	0.000601355	0.000531549	1664	tags=56%, list=10%, signal=50%	252839/245972/537/523/51382/440400/533/9296/23557/9114/526/10159/8992/5538/3920/23312/2896/8804/535
GO:0050852	T cell receptor signaling pathway	131	0.484198	1.95768	4.61186e-06	0.000622806	0.00055051	1616	tags=30%, list=10%, signal=27%	925/84433/3115/3119/27040/8631/868/917/4068/54923/100/79037/23180/919/3932/3702/5788/975/50852/7294/2625/84174/29085/3783/5335/3105/7430/6794/2534/916/5144/2633/634/3937/1540/7070/5142/10384/5290
GO:0062197	cellular response to chemical stress	282	-0.427582	-1.76454	4.99118e-06	0.000659379	0.000582838	2257	tags=25%, list=14%, signal=22%	2706/65125/51719/4151/488/1719/65267/695/207/25/10550/4780/358/10105/468/825/11179/2309/1147/215/1649/140823/847/114548/55144/5970/1654/84230/6780/10935/140809/23135/4482/29108/116988/3297/4638/9181/55074/2054/79912/5311/5971/2539/6416/10533/5595/2081/10891/64223/7128/65018/4929/3091/4353/6778/120892/706/4318/677/1612/199/2203/140885/653361/9314/388/1545/2353/3725
GO:0030593	neutrophil chemotaxis	97	-0.567864	-2.04567	6.32512e-06	0.000817825	0.000722891	1613	tags=26%, list=10%, signal=23%	6364/3553/6356/23396/158747/6850/3958/6373/2919/6279/51192/683/2207/2920/6280/64127/4354/1441/54210/719/7130/728/414062/6348/6283
GO:0002688	regulation of leukocyte chemotaxis	111	-0.532236	-1.95718	7.07946e-06	0.000896289	0.000792247	649	tags=15%, list=4%, signal=15%	3965/5595/79890/683/64127/4354/199/7941/2150/719/1230/2358/7130/1843/728/6348/7057
GO:0035751	regulation of lysosomal lumen pH	29	-0.744956	-2.15532	8.4865e-06	0.000991778	0.000876652	1350	tags=52%, list=8%, signal=47%	537/523/51382/440400/533/9296/23557/10159/55858/5538/3920/120892/2896/8804/535
GO:0046466	membrane lipid catabolic process	41	-0.695957	-2.14343	8.35144e-06	0.000991778	0.000876652	1393	tags=34%, list=9%, signal=31%	950/55331/285362/51542/4668/2720/5538/2717/4758/2517/3074/4258/2760/1545
GO:0006364	rRNA processing	191	0.425641	1.8112	8.16861e-06	0.000991778	0.000876652	3468	tags=40%, list=22%, signal=32%	27079/27341/25926/55127/10528/57418/51106/9045/134430/3669/55035/10360/6201/84549/51602/2068/23560/2091/57050/285855/9724/10200/11137/55226/5591/54555/1736/22984/50628/55720/23016/5393/317781/51096/51441/5394/8886/55272/6135/92856/8602/10969/51367/10199/29777/55661/9092/54606/10436/51504/84294/25983/64216/55695/11056/6209/10412/23076/55781/55759/54663/51018/51729/54680/10557/90121/56915/23029/493…
GO:0009991	response to extracellular stimulus	479	-0.375337	-1.62235	8.33432e-06	0.000991778	0.000876652	2694	tags=24%, list=17%, signal=21%	22933/2074/2626/8074/27072/632/1374/4521/8408/3428/5292/7942/5289/23367/81788/8493/7071/11337/91875/6566/659/133746/10634/4330/7532/8061/6657/1208/10524/6720/207/83939/51256/6223/5617/26608/4780/2242/5914/468/467/663/54407/51100/435/54332/29103/2309/6506/1649/6715/847/56477/8428/717/6009/27244/4968/26001/11345/96459/4287/5970/5723/6396/3992/317/1444/5443/23710/51422/2693/8648/5899/3297/5106/11133…
GO:1990266	neutrophil migration	118	-0.529612	-1.97098	8.66281e-06	0.000993281	0.000877981	1613	tags=24%, list=10%, signal=21%	6364/3553/6356/23396/158747/6850/3958/6373/83692/2919/6279/51192/683/2526/2207/2920/6280/5175/64127/4354/1441/54210/719/7130/728/414062/6348/6283
GO:0016050	vesicle organization	332	-0.406615	-1.6974	8.98235e-06	0.00101085	0.000893508	2834	tags=35%, list=18%, signal=29%	58485/6691/9871/7879/1182/1785/84062/7251/282991/54862/9218/27072/8546/55353/23025/8027/8976/6382/51160/6811/5798/399979/64601/155382/1453/4218/10802/6385/340146/1130/252839/51510/57132/8673/55647/8674/80208/10972/25978/10483/9341/126003/10228/358/7109/128866/162/84272/8396/5119/8766/5873/8943/4647/950/63971/553115/537/203062/523/27243/57679/9554/8677/51382/23673/57617/55048/440400/81555/23355/23…
GO:0072593	reactive oxygen species metabolic process	216	-0.451957	-1.82402	9.87838e-06	0.00109147	0.000964773	2183	tags=28%, list=14%, signal=25%	53905/873/5879/4151/3630/1719/4689/1535/5547/405753/22/55486/10333/4780/6526/3045/5873/329/2309/215/5165/140823/6850/847/3043/5336/27244/2878/56848/51167/2885/10935/10901/2539/387/55022/683/64581/65018/54541/3091/4353/2537/120892/1536/706/5027/3099/1026/4688/7351/2150/7099/3684/7305/653361/5166/2358/1545/7057/3240
GO:0002250	adaptive immune response	445	0.338874	1.58713	1.26429e-05	0.00137198	0.00121272	1166	tags=19%, list=7%, signal=18%	3107/2205/5551/930/257101/3117/974/3824/3112/3560/925/3126/7124/3115/2215/5588/8320/440275/1524/3119/973/27040/8631/7374/54900/114836/917/4068/8832/7037/3902/6775/196/923/54923/100/8809/23180/911/919/3111/255231/3113/5294/3702/3004/714/5788/6504/975/2956/117157/639/4352/50852/121260/57823/7294/3716/2625/338376/84174/151888/924/384/4063/3105/3659/1380/2208/2534/83700/55824/89790/5896/3822/2302/879…
GO:0031664	regulation of lipopolysaccharide-mediated signaling pathway	25	-0.7678	-2.12619	1.32283e-05	0.00141033	0.00124661	798	tags=36%, list=5%, signal=34%	11027/85363/7128/9450/23643/23328/1604/929/10221
GO:0070431	nucleotide-binding oligomerization domain containing 2 signaling pathway	15	-0.839198	-2.05299	1.48094e-05	0.00155166	0.00137155	1059	tags=53%, list=7%, signal=50%	5970/51296/8767/7128/55577/64127/7099/4792
GO:0032760	positive regulation of tumor necrosis factor production	102	-0.533166	-1.93217	1.58978e-05	0.00162747	0.00143855	2751	tags=44%, list=17%, signal=37%	7291/90865/943/64135/2048/5795/1652/4615/1191/3717/1535/84868/695/6774/148022/9103/4940/6850/5336/56848/7096/64170/5004/10564/29108/11027/9181/2213/3965/8767/5724/64581/120892/1536/3459/7097/64127/23643/2212/7099/7305/353514/929/6348/7057
GO:0031667	response to nutrient levels	453	-0.371295	-1.59971	1.60684e-05	0.00162747	0.00143855	2694	tags=24%, list=17%, signal=21%	22933/2626/8074/27072/632/1374/8408/3428/5292/7942/5289/23367/81788/8493/7071/11337/91875/6566/659/133746/10634/4330/7532/6657/1208/10524/6720/207/83939/51256/5617/26608/4780/2242/5914/468/467/663/54407/51100/435/54332/29103/2309/1649/6715/847/56477/8428/717/6009/27244/4968/26001/11345/96459/4287/5970/5723/6396/3992/317/1444/5443/23710/51422/2693/8648/5899/3297/5106/11133/9365/6256/22856/2539/650…
GO:0006022	aminoglycan metabolic process	116	-0.511042	-1.89512	1.64308e-05	0.00163688	0.00144687	1666	tags=23%, list=10%, signal=21%	9955/113189/3373/3553/11046/3699/1486/7358/347734/126792/6483/26035/374907/22856/2799/9334/2720/6448/29940/2517/3074/10402/10057/51363/166012/10855/7130
GO:0032677	regulation of interleukin-8 production	76	-0.577268	-2.00702	1.76344e-05	0.00164868	0.0014573	1879	tags=38%, list=12%, signal=34%	10333/51744/6774/2152/3553/1649/6850/51284/5970/7096/29108/11027/3965/64581/671/7100/1991/2867/7097/301/64127/945/51311/2150/7099/602/2219/9314/929
GO:0032611	interleukin-1 beta production	89	-0.555836	-1.97718	1.72492e-05	0.00164868	0.0014573	1137	tags=29%, list=7%, signal=27%	114548/5970/5004/2693/29108/11027/3965/8767/1958/1903/7128/64581/4210/5027/64127/945/58484/51311/2150/1992/7099/140885/7305/353514/91662/6348
GO:0032651	regulation of interleukin-1 beta production	89	-0.555836	-1.97718	1.72492e-05	0.00164868	0.0014573	1137	tags=29%, list=7%, signal=27%	114548/5970/5004/2693/29108/11027/3965/8767/1958/1903/7128/64581/4210/5027/64127/945/58484/51311/2150/1992/7099/140885/7305/353514/91662/6348
GO:0034614	cellular response to reactive oxygen species	134	-0.496244	-1.88052	1.75443e-05	0.00164868	0.0014573	1898	tags=25%, list=12%, signal=22%	695/207/25/4780/358/10105/11179/2309/1147/140823/847/5970/10935/23135/116988/3297/5311/6416/5595/2081/7128/65018/4353/6778/120892/4318/140885/653361/9314/388/1545/2353/3725
GO:1903557	positive regulation of tumor necrosis factor superfamily cytokine production	106	-0.527152	-1.92868	1.83949e-05	0.00169373	0.00149712	2751	tags=42%, list=17%, signal=35%	7291/90865/943/64135/2048/5795/1652/4615/1191/3717/1535/84868/695/6774/148022/9103/4940/6850/5336/56848/7096/64170/5004/10564/29108/11027/9181/2213/3965/8767/5724/64581/120892/1536/3459/7097/64127/23643/2212/7099/7305/353514/929/6348/7057
GO:1901136	carbohydrate derivative catabolic process	252	-0.424955	-1.72978	1.89295e-05	0.00171694	0.00151763	1898	tags=23%, list=12%, signal=21%	695/11182/7167/55741/6774/10905/9759/3373/79873/215/313/950/151531/4121/1486/2519/131870/51071/1890/4968/285362/51422/863/1471/23583/22978/2799/1807/3939/4668/2720/11165/53343/2717/6448/216/64223/1806/283927/54541/3091/4245/55577/4758/5027/2517/3074/5973/80201/3099/200315/3101/7351/2203/2760/2597/10855/80896/978
GO:0032612	interleukin-1 production	105	-0.527074	-1.92313	2.51967e-05	0.00221913	0.00196153	1137	tags=27%, list=7%, signal=25%	114548/5970/5004/2693/29108/11027/3965/8767/1958/1903/7128/64581/4210/56666/5027/301/64127/945/58484/51311/2150/1992/7099/140885/7305/353514/91662/6348
GO:0032652	regulation of interleukin-1 production	105	-0.527074	-1.92313	2.51967e-05	0.00221913	0.00196153	1137	tags=27%, list=7%, signal=25%	114548/5970/5004/2693/29108/11027/3965/8767/1958/1903/7128/64581/4210/56666/5027/301/64127/945/58484/51311/2150/1992/7099/140885/7305/353514/91662/6348
GO:0006979	response to oxidative stress	358	-0.384329	-1.61176	3.35974e-05	0.00291673	0.00257816	3199	tags=29%, list=20%, signal=24%	1956/3162/11277/2253/221/4257/27067/4358/952/2067/1728/25824/51022/5831/1894/9016/22933/2074/694/11168/2937/23064/4521/6382/53905/11019/5798/2706/3717/4151/5621/488/1719/8061/824/3417/695/207/25/10550/4780/358/10105/468/11179/3373/7356/2309/1147/215/140823/57679/847/3043/8754/8428/27244/4968/1398/2878/79772/114757/11284/5970/6780/10935/7515/140809/23135/4482/10636/116988/3297/55074/2054/79912/531…
GO:0002274	myeloid leukocyte activation	221	-0.437835	-1.76323	3.54865e-05	0.00303734	0.00268476	1979	tags=26%, list=12%, signal=23%	8399/84868/117194/8673/102/695/10333/2242/1794/148022/146722/79155/6850/8754/5336/56848/7096/5170/22904/3516/29108/338339/11027/2213/5971/3965/5724/3600/671/2207/4055/120892/9867/5359/6688/3459/7097/301/9846/22918/84106/2268/3460/199/945/6813/2896/2150/7099/3684/7305/7462/728/6348/6283/8291/7057
GO:0062208	positive regulation of pattern recognition receptor signaling pathway	59	-0.593544	-1.97824	3.80763e-05	0.0030857	0.00272751	2034	tags=37%, list=13%, signal=33%	1535/8638/91543/695/10333/57142/353376/57590/5336/1654/7096/51296/57162/55577/285852/9867/10211/4814/2150/7099/57864/929
GO:0052547	regulation of peptidase activity	276	-0.409048	-1.6804	3.67596e-05	0.0030857	0.00272751	1849	tags=22%, list=12%, signal=20%	207/10550/358/6774/1473/1520/2152/55655/329/8710/7805/7077/8743/710/637/64065/5062/6850/10541/444/8434/96459/114548/83464/1654/64170/317/5045/29108/1471/27166/5271/3965/8767/653145/8301/23385/7076/6279/5329/64581/65018/6280/666/2537/4210/4318/23151/1612/1512/1475/58484/2896/1992/5055/4035/2597/1509/9314/91662/7057
GO:0016072	rRNA metabolic process	225	0.38644	1.68014	3.78237e-05	0.0030857	0.00272751	3468	tags=38%, list=22%, signal=30%	27079/27341/25926/55127/10528/57418/146857/51106/9045/134430/3669/55035/10360/6201/84549/51602/2068/23560/2091/57050/285855/9724/10200/4691/11137/55226/5591/54555/54464/1736/22984/50628/55720/23016/5393/317781/51096/51441/5394/115752/8886/55272/6135/92856/8602/10969/51367/10199/29777/55661/9092/54606/10436/51504/84294/25983/7157/64216/55695/64425/11056/6209/10412/23076/55781/2975/55759/54663/5101…
GO:0010506	regulation of autophagy	323	-0.38962	-1.62125	3.80826e-05	0.0030857	0.00272751	2712	tags=29%, list=17%, signal=25%	55254/22933/2626/55737/92140/4105/8408/3428/84749/57602/112936/29978/7942/5289/23367/5296/65125/4218/9517/340146/9821/55486/5049/10524/4534/6720/207/25/219771/6774/128866/245972/148022/112574/8396/51100/4170/10558/2309/23256/1649/10241/523/258010/9554/57533/6009/51382/27244/81603/2021/533/1982/826/2932/5899/29108/60412/9114/90427/55847/5660/9550/23677/526/85363/8767/665/8992/254122/5595/5476/2081…
GO:0007042	lysosomal lumen acidification	22	-0.783655	-2.10034	3.92627e-05	0.00313946	0.00277503	1350	tags=59%, list=8%, signal=54%	537/523/51382/440400/533/9296/23557/10159/5538/3920/2896/8804/535
GO:0002548	monocyte chemotaxis	66	-0.577646	-1.97222	4.25669e-05	0.00335947	0.0029695	257	tags=23%, list=2%, signal=22%	6223/3570/6364/6356/158747/3958/301/199/7941/1230/2358/1843/414062/6348/6283
GO:0032637	interleukin-8 production	77	-0.576985	-2.01028	4.68933e-05	0.00356213	0.00314864	1879	tags=38%, list=12%, signal=33%	10333/51744/6774/2152/3553/1649/6850/51284/5970/7096/29108/11027/3965/64581/671/7100/1991/2867/7097/301/64127/945/51311/2150/7099/602/2219/9314/929
GO:0030335	positive regulation of cell migration	490	-0.358192	-1.55267	4.64529e-05	0.00356213	0.00314864	1894	tags=19%, list=12%, signal=17%	3175/102/5340/3685/23075/207/25/57142/4780/6239/358/6774/5606/3570/56034/2152/6364/51564/4739/5962/8766/3373/3553/4653/6356/7803/80005/158747/5919/8895/8754/5336/1398/3958/83706/10509/6776/55749/90/83692/5170/85440/3678/57669/29108/4638/9181/64218/81704/3965/9693/5595/387/5724/5025/4150/5058/10512/4215/64581/2526/5291/5175/8660/152007/3091/8650/6282/949/4318/301/54453/2268/1512/6386/199/2896/7941…
GO:1901652	response to peptide	487	-0.358449	-1.55243	4.63322e-05	0.00356213	0.00314864	2294	tags=21%, list=14%, signal=19%	3636/5296/8890/2706/4218/3717/5621/23433/3630/22861/3383/7532/51510/84327/3030/10333/6720/55023/207/493829/4780/6774/23236/3416/3481/8396/4841/3553/54741/3164/2309/1147/8743/6715/5919/4142/5068/847/1398/6773/6776/5970/29988/2885/11031/64170/5170/6272/5771/1444/5443/2932/2693/8648/2069/55625/3297/57085/5106/9181/51094/2213/5573/9365/8767/1958/599/5595/55022/3667/4048/7076/7128/4644/4929/8660/6778/…
GO:0016052	carbohydrate catabolic process	149	-0.46138	-1.78196	5.81918e-05	0.00436582	0.00385903	1858	tags=23%, list=12%, signal=20%	11182/7167/6774/9759/950/1486/51071/55556/55276/2820/51422/4125/863/3939/4668/2720/2548/64223/2526/54541/3091/4758/5027/3074/80201/3099/2710/5836/3101/7351/2203/2760/5226/2597
GO:0034134	toll-like receptor 2 signaling pathway	16	-0.809255	-2.0094	5.92751e-05	0.00439287	0.00388294	2034	tags=62%, list=13%, signal=55%	1535/10333/79155/7096/8767/7128/9867/7097/64127/2150
GO:1904018	positive regulation of vasculature development	155	-0.458331	-1.78146	6.17342e-05	0.00441363	0.00390129	1856	tags=21%, list=12%, signal=19%	146850/25/4780/358/6774/2152/3373/3553/6356/28514/5170/3678/2693/126259/8742/2022/116844/3091/1536/84034/1512/3099/4814/2896/23328/8829/133/719/9314/388/728/1545/7057
GO:1901654	response to ketone	212	-0.42809	-1.72394	6.06197e-05	0.00441363	0.00390129	2021	tags=21%, list=13%, signal=18%	8061/11057/8751/3208/6720/207/358/108/2309/4507/6715/687/56848/111/5970/23558/5723/64170/2693/8648/51542/3297/5106/6446/9101/5732/2720/5724/54541/1536/706/7097/1026/7351/2203/3684/653361/9314/978/1545/2153/2353/7057/2354
GO:0030100	regulation of endocytosis	273	-0.407944	-1.67187	6.12394e-05	0.00441363	0.00390129	2471	tags=25%, list=15%, signal=21%	8976/1175/29978/5795/51160/116519/1191/5879/3092/114781/1535/3208/8674/695/3685/25/1794/29993/146722/9103/80230/5873/30844/28514/64422/6850/717/5336/3958/79772/11031/8724/5199/29108/4043/2213/9765/3055/10960/8301/79890/55589/5538/3600/64581/2207/5291/120892/8650/949/5359/10326/7097/967/64127/10211/2268/6386/1742/2212/2150/140885/4035/2219/2358/929/2209/8291
GO:0050920	regulation of chemotaxis	210	-0.427097	-1.72232	6.54665e-05	0.00462605	0.00408905	693	tags=11%, list=4%, signal=11%	64218/3965/5595/79890/6809/5025/10512/683/1991/64127/4354/199/7941/2150/8829/1845/719/1230/2358/7130/1843/728/6348/7057
GO:0061082	myeloid leukocyte cytokine production	48	-0.633101	-2.02086	6.85726e-05	0.00478984	0.00423383	1660	tags=35%, list=10%, signal=32%	148022/7805/353376/6850/5336/79004/51284/64170/29108/8767/3135/51465/5027/11213/64127/7099/604
GO:0098581	detection of external biotic stimulus	25	-0.735714	-2.03733	7.30467e-05	0.00493228	0.00435973	1879	tags=52%, list=12%, signal=46%	10333/3106/3164/3123/7096/64581/949/7097/64127/23643/58484/7099/912
GO:0010324	membrane invagination	64	-0.588482	-1.99756	7.29818e-05	0.00493228	0.00435973	1279	tags=23%, list=8%, signal=22%	27243/5336/11031/8724/2213/115548/4481/387/8685/199/2150/19/3684/2209/7057
GO:0016236	macroautophagy	310	-0.390473	-1.61889	7.17969e-05	0.00493228	0.00435973	2758	tags=29%, list=17%, signal=25%	7879/7251/55254/55737/64419/27072/55432/2048/8408/84749/57602/8027/112936/29978/5289/23367/51160/64601/155382/11337/488/9517/9821/51510/57132/8673/80208/55486/5049/25978/4534/6720/207/128866/11140/51715/245972/112574/8396/5119/51100/23001/10558/23256/55968/10241/90410/523/27243/64422/9554/57533/6009/51382/23673/27244/55048/11345/533/826/57192/23710/23557/5899/137886/60412/9114/9550/526/8767/89849…
GO:0034599	cellular response to oxidative stress	223	-0.422726	-1.70654	7.49888e-05	0.00500777	0.00442646	1898	tags=22%, list=12%, signal=19%	695/207/25/10550/4780/358/10105/468/11179/2309/1147/215/140823/847/5970/6780/10935/140809/23135/4482/116988/3297/55074/2054/79912/5311/2539/6416/5595/2081/10891/7128/65018/4929/3091/4353/6778/120892/4318/1612/199/140885/653361/9314/388/1545/2353/3725
GO:2000377	regulation of reactive oxygen species metabolic process	136	-0.470806	-1.78828	7.60262e-05	0.00502186	0.00443892	2061	tags=29%, list=13%, signal=25%	1719/1535/5547/405753/22/55486/10333/4780/6526/5873/329/2309/215/5165/140823/6850/5336/56848/2885/10901/2539/387/55022/683/64581/65018/3091/120892/706/3099/1026/2150/7099/3684/7305/2358/1545/7057/3240
GO:0071674	mononuclear cell migration	188	-0.433014	-1.71698	7.92728e-05	0.00518001	0.00457871	2074	tags=22%, list=13%, signal=20%	3383/6868/102/5340/207/6223/25/23236/3570/6364/4739/6356/158747/54795/5919/124976/1398/3958/6373/83692/29108/81704/3965/5595/387/51192/2526/5175/301/199/7941/140885/719/91662/1230/2358/1843/728/414062/6348/6283/7057
GO:0097191	extrinsic apoptotic signaling pathway	218	-0.420388	-1.68858	8.12417e-05	0.00525219	0.00464251	2398	tags=26%, list=15%, signal=22%	3148/5518/2070/55437/3717/11337/10519/50486/3383/9821/10333/3685/55023/207/9191/3570/467/4170/3553/51304/2309/658/8743/637/5062/3958/8795/79370/5970/1654/90/5170/6272/10616/2932/29108/10116/8742/9181/599/7128/64332/4055/7132/666/1495/2537/85450/5027/6688/1612/597/7099/6788/8829/7057
GO:0032731	positive regulation of interleukin-1 beta production	58	-0.591373	-1.95348	8.63263e-05	0.00552216	0.00488114	1137	tags=34%, list=7%, signal=32%	114548/5970/5004/29108/11027/3965/8767/1958/64581/4210/5027/64127/58484/51311/2150/7099/7305/353514/91662/6348
GO:0050854	regulation of antigen receptor-mediated signaling pathway	59	0.5534	1.96097	8.88231e-05	0.00562269	0.00497	1498	tags=36%, list=9%, signal=32%	930/84433/115352/868/4068/100/79037/5583/26228/3932/5788/975/50852/84174/29085/3783/7430/2633/634/1540/7070
GO:0010755	regulation of plasminogen activation	16	-0.802082	-1.99159	9.02006e-05	0.00565102	0.00499505	911	tags=38%, list=6%, signal=35%	7123/6281/1522/2161/5329/7057
GO:0032732	positive regulation of interleukin-1 production	68	-0.565739	-1.93833	0.000106545	0.00641065	0.0056665	2194	tags=43%, list=14%, signal=37%	3717/22861/116337/84868/10972/10333/6774/55655/114548/5970/5004/29108/11027/3965/8767/1958/64581/4210/56666/5027/64127/58484/51311/2150/7099/7305/353514/91662/6348
GO:0002573	myeloid leukocyte differentiation	221	-0.42354	-1.70566	0.000106513	0.00641065	0.0056665	2738	tags=28%, list=17%, signal=24%	90865/4853/972/8546/632/3428/140685/84522/4615/2739/4609/9444/1050/7071/3976/4920/284266/3930/2242/5914/4739/9770/3123/537/10272/1051/79705/1943/6776/22904/3516/5771/6522/51542/25979/863/3297/7030/28962/5971/3600/2124/4055/29887/9935/11025/6688/4318/7097/9846/677/3726/7351/2150/7099/7305/1230/7130/126014/10221/2353/6348
GO:0071496	cellular response to external stimulus	304	-0.393643	-1.62755	0.00010473	0.00641065	0.0056665	2747	tags=28%, list=17%, signal=24%	9020/90865/943/2074/8074/27072/632/4521/8408/3428/5292/7942/5289/4615/81788/8493/7071/11337/91875/659/133746/10634/4330/7532/8061/10524/6720/51256/26608/4780/2242/358/468/467/54407/51100/3553/54332/29103/2309/6506/4214/6715/8428/6009/27244/26001/11345/96459/4287/51284/8795/6396/3992/23710/51422/8648/5899/11133/2022/6256/6416/10533/5595/123/80315/64223/4929/4055/7132/7100/3920/120892/5027/968/5852…
GO:0010035	response to inorganic substance	499	-0.349432	-1.51469	0.00010461	0.00641065	0.0056665	2021	tags=17%, list=13%, signal=15%	8061/824/7846/3208/4548/207/25/4780/358/10105/23236/468/6861/825/54407/11179/493/7356/1147/8895/553115/80271/4205/847/3043/48/8754/8428/5336/4968/1398/5970/8826/10935/4891/23135/57192/9033/10058/805/51542/3297/144402/27345/5311/84560/2539/5595/2081/7779/23385/4048/6279/5025/7128/65018/3091/4353/6778/120892/1536/706/5027/5359/3727/4318/3726/10165/1742/7351/3613/2203/140885/653361/9314/388/1545/929…
GO:0032733	positive regulation of interleukin-10 production	40	-0.640021	-1.96329	0.00011646	0.00681387	0.00602292	1259	tags=35%, list=8%, signal=32%	6850/5336/9636/29108/3965/64581/7097/64127/9308/2150/7099/602/353514/54502
GO:0032635	interleukin-6 production	140	-0.4662	-1.77585	0.000117732	0.00681387	0.00602292	2034	tags=33%, list=13%, signal=29%	1535/824/84868/695/10333/6774/3570/148022/3553/3106/1051/6850/5336/56848/51284/5970/7096/64170/5004/10288/2693/2069/29108/11027/9181/3965/8767/5724/7128/64581/671/55122/5027/7097/11213/64127/400709/23765/199/51311/2150/7099/140885/7305/353514/91662
GO:0032675	regulation of interleukin-6 production	140	-0.4662	-1.77585	0.000117732	0.00681387	0.00602292	2034	tags=33%, list=13%, signal=29%	1535/824/84868/695/10333/6774/3570/148022/3553/3106/1051/6850/5336/56848/51284/5970/7096/64170/5004/10288/2693/2069/29108/11027/9181/3965/8767/5724/7128/64581/671/55122/5027/7097/11213/64127/400709/23765/199/51311/2150/7099/140885/7305/353514/91662
GO:0062207	regulation of pattern recognition receptor signaling pathway	141	-0.459845	-1.75323	0.000117019	0.00681387	0.00602292	2409	tags=30%, list=15%, signal=26%	4615/11074/5094/54941/1535/8638/91543/695/10333/207/57142/146722/329/353376/57590/84885/5336/1654/7096/5170/55666/11027/51296/56927/6397/57162/6279/7128/8878/6280/4210/55577/285852/9867/11213/23151/64127/10211/4814/2150/7099/57864/929
GO:0030203	glycosaminoglycan metabolic process	105	-0.507027	-1.84998	0.000119183	0.00683279	0.00603964	1666	tags=23%, list=10%, signal=21%	9955/113189/3373/3553/11046/3699/7358/347734/126792/6483/26035/22856/2799/2720/6448/29940/2517/3074/10402/10057/51363/166012/10855/7130
GO:0050766	positive regulation of phagocytosis	69	-0.569635	-1.95574	0.000121311	0.00688978	0.00609001	2034	tags=35%, list=13%, signal=30%	1535/695/1794/146722/9103/5873/717/5336/11031/5199/29108/2213/10960/3600/64581/2207/10326/64127/2212/2150/140885/2219/2358/2209
GO:0009595	detection of biotic stimulus	36	-0.672169	-2.03075	0.000122861	0.00691321	0.00611072	1542	tags=44%, list=10%, signal=40%	10333/3106/3164/3123/114548/7096/5058/64581/706/949/7097/64127/23643/58484/7099/912
GO:1903510	mucopolysaccharide metabolic process	86	-0.531143	-1.87772	0.000125962	0.0069789	0.00616879	1663	tags=24%, list=10%, signal=22%	113189/3373/3553/11046/3699/7358/347734/126792/6483/26035/22856/2799/2720/29940/3074/10402/10057/51363/166012/10855/7130
GO:0050729	positive regulation of inflammatory response	140	-0.465533	-1.77331	0.000126325	0.0069789	0.00616879	1331	tags=21%, list=8%, signal=20%	10318/3956/1051/5336/114548/51284/29108/6279/3600/64332/6280/7132/4210/120892/2867/7097/23765/4258/4814/5008/58484/2896/7941/7099/353514/91662/4792/6348/2209/6283
GO:0006885	regulation of pH	95	-0.524157	-1.87881	0.000138688	0.00759288	0.0067115	2037	tags=32%, list=13%, signal=28%	252839/55647/6553/245972/9777/537/523/51382/440400/533/6522/9296/23557/9114/285195/526/10159/55858/8992/5595/5538/3920/120892/65010/219931/23312/2896/8804/535/5166
GO:0097028	dendritic cell differentiation	43	-0.644965	-2.0047	0.000143494	0.00777734	0.00687455	1542	tags=33%, list=10%, signal=30%	3106/1051/3516/10288/2213/2322/5971/3965/3135/4055/64343/2150/28959/55365
GO:0022613	ribonucleoprotein complex biogenesis	385	0.321747	1.48871	0.000144617	0.00777734	0.00687455	3679	tags=34%, list=23%, signal=27%	6733/27079/27341/25926/55127/10528/57418/51106/9045/10946/134430/79753/3669/55035/10360/6880/6201/84549/51602/2068/55027/23560/9669/2091/57050/23405/285855/9724/10200/84811/11137/6634/6627/55226/5591/54555/1736/103/22827/90441/22984/50628/55720/55153/23016/55052/6228/5393/6895/317781/51096/51441/5394/79084/8886/30836/55272/6135/92856/8607/8602/10969/51367/3326/10199/29777/55661/9092/54606/10436/1…
GO:0071276	cellular response to cadmium ion	35	-0.651514	-1.95671	0.00014749	0.00786226	0.00694961	1426	tags=31%, list=9%, signal=29%	1147/4968/10058/3297/84560/5595/1536/4318/653361/2353/3725
GO:0050900	leukocyte migration	366	-0.370555	-1.55564	0.00014927	0.00788793	0.00697229	2478	tags=23%, list=15%, signal=20%	84522/63940/8976/326/1652/4615/6355/6369/727/5879/65125/4920/1130/3383/6868/102/5340/23075/207/6223/25/23236/3570/57509/6364/4739/3553/6356/23396/158747/54795/5919/124976/10164/6850/56477/1398/3958/6373/6404/83692/29108/81704/3055/3965/2919/5595/387/79890/5724/2683/6279/5025/51192/683/2526/2207/2920/6280/5175/1991/2867/301/64127/4354/23765/199/4814/7941/2150/6402/140885/1441/54210/719/91662/1230/…
GO:0002468	dendritic cell antigen processing and presentation	16	-0.791968	-1.96648	0.000152286	0.00797793	0.00705185	779	tags=50%, list=5%, signal=48%	3123/2213/968/10875/50856/64127/219972/7057
GO:0045766	positive regulation of angiogenesis	152	-0.460771	-1.78554	0.000159523	0.00824959	0.00729198	1856	tags=22%, list=12%, signal=19%	146850/25/4780/358/6774/2152/3373/3553/6356/28514/5170/3678/2693/126259/8742/2022/116844/3091/1536/84034/1512/3099/4814/2896/23328/8829/133/719/9314/388/728/1545/7057
GO:0019221	cytokine-mediated signaling pathway	473	-0.347608	-1.49857	0.000160186	0.00824959	0.00729198	2780	tags=25%, list=17%, signal=21%	3556/8986/90865/400935/11024/972/7297/64135/7376/83666/8408/4599/84522/28512/5795/4851/4615/8808/6355/28511/53905/6369/116379/1050/65125/3717/10519/7293/9470/26280/8061/8638/6868/207/5617/56928/3449/1460/9641/6774/23236/9253/11140/3570/146722/2152/6364/9759/7804/3553/6356/329/7805/2309/79155/353376/1147/4940/6850/3448/84888/6773/6373/3588/6776/5970/84817/3597/5771/9636/10288/3454/2069/29108/11027…
GO:0070391	response to lipoteichoic acid	10	-0.858162	-1.92989	0.000170667	0.00864286	0.00763959	1059	tags=50%, list=7%, signal=47%	5970/8767/7097/7099/929
GO:0071223	cellular response to lipoteichoic acid	10	-0.858162	-1.92989	0.000170667	0.00864286	0.00763959	1059	tags=50%, list=7%, signal=47%	5970/8767/7097/7099/929
GO:0035872	nucleotide-binding domain, leucine rich repeat containing receptor signaling pathway	25	-0.717325	-1.98641	0.000178345	0.00895705	0.00791731	1498	tags=40%, list=9%, signal=36%	329/5970/51296/8767/7128/55577/64127/7099/57864/4792
GO:0043410	positive regulation of MAPK cascade	435	-0.354629	-1.52049	0.00018259	0.00909507	0.00803931	3200	tags=28%, list=20%, signal=23%	11211/1956/10371/2253/3589/958/5151/3375/5906/8844/64802/9475/60401/5028/56940/9043/3489/2771/5149/101/2266/10457/4853/972/8074/5604/5590/116/673/8558/60370/5795/1652/84432/4851/4615/6355/6369/3976/7039/50937/3717/10519/3630/28996/3383/7786/9821/10818/387129/84868/6657/25778/283455/10333/146850/25/10550/4296/23236/5606/56034/6364/3481/9170/3553/4653/6356/10174/7805/9770/3123/23162/6850/8754/5336/…
GO:0010575	positive regulation of vascular endothelial growth factor production	30	-0.69458	-2.02168	0.000186268	0.00916702	0.00810291	1745	tags=43%, list=11%, signal=39%	2626/147372/727/6774/468/3553/5970/3091/55959/10855/719/728/1545
GO:0030641	regulation of cellular pH	85	-0.530414	-1.87748	0.000187051	0.00916702	0.00810291	2037	tags=34%, list=13%, signal=30%	252839/55647/6553/245972/9777/537/523/51382/440400/533/6522/9296/23557/9114/285195/526/10159/55858/8992/5595/5538/3920/120892/65010/219931/23312/2896/8804/535
GO:0010574	regulation of vascular endothelial growth factor production	32	-0.677941	-2.00305	0.000194259	0.00925054	0.00817673	1745	tags=41%, list=11%, signal=36%	2626/147372/727/6774/468/3553/5970/3091/55959/10855/719/728/1545
GO:0006911	phagocytosis, engulfment	48	-0.615103	-1.96341	0.000192951	0.00925054	0.00817673	1175	tags=23%, list=7%, signal=21%	5336/11031/2213/4481/8685/199/2150/19/3684/2209/7057
GO:0009100	glycoprotein metabolic process	334	-0.381435	-1.59245	0.000194844	0.00925054	0.00817673	2195	tags=31%, list=14%, signal=27%	79147/2524/4249/64840/53947/3073/11277/54480/10331/9514/286148/3549/6480/5373/7423/79690/90865/148789/26574/23275/55343/22845/6184/85365/170384/659/8509/5238/55454/63941/2590/11320/11282/695/8705/5372/51146/55741/199857/23236/10905/9526/256281/9955/113189/175/51809/3373/11046/10610/658/9331/79947/1603/4121/64377/10318/10164/9375/7358/347734/27230/79644/3703/126792/6483/4125/1471/64689/26035/2589/…
GO:0002764	immune response-regulating signaling pathway	454	-0.352628	-1.51899	0.000191104	0.00925054	0.00817673	2038	tags=23%, list=13%, signal=21%	2359/1535/8061/8638/91543/84868/695/10333/207/25/57142/5338/1520/148022/146722/23149/150372/329/7805/79155/353376/1147/3123/4214/57590/10318/84885/5062/4940/6850/10657/5336/114548/3958/51284/5970/1654/387837/2885/7096/5170/10616/5771/10288/126259/29108/338339/55666/11027/2213/51296/11126/3055/8767/56927/6416/6397/80216/3135/57162/6279/5058/7128/64581/8878/64332/2207/6280/7100/84282/4210/55577/286…
GO:0034142	toll-like receptor 4 signaling pathway	54	-0.604664	-1.98212	0.000206154	0.00971162	0.00858429	1660	tags=35%, list=10%, signal=32%	4615/84233/9111/148022/353376/1147/57590/5970/11027/8767/57162/7128/8878/4814/23643/2150/7099/4792/929
GO:0042759	long-chain fatty acid biosynthetic process	27	-0.705834	-1.98981	0.000212647	0.00994041	0.00878652	934	tags=19%, list=6%, signal=17%	3992/2946/2879/2948/2944
GO:0032495	response to muramyl dipeptide	19	-0.760689	-1.96927	0.000218383	0.00997832	0.00882003	2676	tags=68%, list=17%, signal=57%	182/4851/22861/51510/5970/64170/9181/8767/7128/55577/7431/64127/4792
GO:0032613	interleukin-10 production	58	-0.575768	-1.90193	0.000216776	0.00997832	0.00882003	1410	tags=34%, list=9%, signal=32%	695/6774/3123/28514/6850/5336/9636/29108/2213/3965/64581/7097/64127/9308/2150/7099/602/7305/353514/54502
GO:0032653	regulation of interleukin-10 production	58	-0.575768	-1.90193	0.000216776	0.00997832	0.00882003	1410	tags=34%, list=9%, signal=32%	695/6774/3123/28514/6850/5336/9636/29108/2213/3965/64581/7097/64127/9308/2150/7099/602/7305/353514/54502
GO:0032602	chemokine production	91	-0.520627	-1.85394	0.000220501	0.00999988	0.00883909	2751	tags=38%, list=17%, signal=32%	7291/90865/972/116/326/4615/727/6868/84868/3570/148022/3553/4940/6850/51284/1654/64170/29108/3965/8767/1958/64581/3091/4210/1991/2867/7097/64127/23765/199/2150/7099/140885/54210/9314
GO:0042254	ribosome biogenesis	270	0.355526	1.57086	0.000224647	0.0101124	0.00893859	4378	tags=44%, list=27%, signal=33%	27079/27341/25926/55127/10528/57418/51106/9045/134430/3669/55035/10360/6201/84549/51602/2068/55027/23560/9669/2091/57050/285855/9724/10200/11137/55226/5591/54555/1736/90441/22984/50628/55720/55153/23016/55052/6228/5393/317781/51096/51441/5394/8886/30836/55272/6135/92856/8602/10969/51367/10199/29777/55661/9092/54606/10436/51504/26149/84294/25983/64216/55695/26155/51550/11056/6209/10412/6189/23076/…
GO:0099024	plasma membrane invagination	57	-0.581808	-1.92256	0.000237424	0.010609	0.0093775	1175	tags=21%, list=7%, signal=20%	5336/11031/2213/4481/387/8685/199/2150/19/3684/2209/7057
GO:0051453	regulation of intracellular pH	82	-0.527583	-1.84402	0.000239944	0.0106433	0.00940786	2037	tags=34%, list=13%, signal=30%	252839/55647/6553/245972/9777/537/523/51382/440400/533/6522/9296/23557/9114/285195/526/10159/55858/8992/5538/3920/120892/65010/219931/23312/2896/8804/535
GO:0045807	positive regulation of endocytosis	149	-0.441631	-1.70568	0.000245219	0.010732	0.00948622	2851	tags=29%, list=18%, signal=24%	6609/1601/84062/7251/23011/8976/5795/51160/116519/1191/3092/1535/695/1794/146722/9103/5873/28514/6850/717/5336/11031/5199/29108/2213/10960/5538/3600/64581/2207/120892/10326/967/64127/10211/2212/2150/140885/4035/2219/2358/929/2209
GO:0002253	activation of immune response	489	-0.344135	-1.492	0.000245474	0.010732	0.00948622	2038	tags=23%, list=13%, signal=21%	2359/1535/8061/8638/91543/84868/3075/695/10333/207/25/57142/5338/731/1520/148022/146722/713/4841/23149/3553/150372/51279/10084/329/7805/79155/353376/1147/3123/57590/710/10318/84885/5062/4940/6850/717/10657/5336/114548/3958/51284/3426/5970/1654/2885/5199/7096/5170/10616/5771/966/126259/29108/55666/11027/2213/51296/11126/3055/85363/8767/56927/6397/80216/57162/6279/5058/7128/64581/8878/64332/2207/62…
GO:0002886	regulation of myeloid leukocyte mediated immunity	53	-0.606197	-1.97771	0.000267983	0.0114685	0.0101373	1945	tags=38%, list=12%, signal=33%	8673/695/2242/148022/353376/6850/56848/5170/2213/3965/5724/6688/9846/84106/2268/6813/2150/3684/7305/2209
GO:0032755	positive regulation of interleukin-6 production	92	-0.512544	-1.83169	0.000266269	0.0114685	0.0101373	2780	tags=46%, list=17%, signal=38%	3556/7291/90865/972/64135/4615/8808/1535/695/10333/6774/3570/148022/3553/6850/5336/56848/51284/5970/7096/64170/10288/2069/29108/11027/9181/3965/8767/5724/64581/55122/5027/7097/64127/400709/23765/199/51311/2150/7099/7305/353514
GO:0009199	ribonucleoside triphosphate metabolic process	205	-0.410877	-1.64915	0.000267481	0.0114685	0.0101373	3437	tags=33%, list=21%, signal=26%	4622/2023/26471/4624/6521/204/79147/8870/55811/4706/1497/11277/8671/2584/4711/55526/11164/64802/4725/4729/30968/4830/4833/4696/84277/4717/83440/29922/23433/3630/10845/11182/7167/6774/51715/9759/4731/523/10201/6390/8505/7371/56848/126328/51422/863/526/3939/55022/10891/64223/3614/65018/54541/3091/120892/706/5027/2773/65220/80201/3099/10165/3101/7351/2203/2597
GO:0038066	p38MAPK cascade	54	-0.599075	-1.9638	0.000280442	0.0117929	0.010424	649	tags=22%, list=4%, signal=21%	11221/5606/3553/3965/4215/9867/6688/677/23328/7538/653361/1843
GO:0002430	complement receptor mediated signaling pathway	12	-0.82233	-1.9197	0.000281511	0.0117929	0.010424	103	tags=42%, list=1%, signal=41%	3684/719/2358/728/2357
GO:0034612	response to tumor necrosis factor	233	-0.405436	-1.64053	0.000279303	0.0117929	0.010424	2508	tags=22%, list=16%, signal=19%	8408/28512/6355/28511/6369/1050/3717/10519/7293/678/6868/7846/102/207/4780/56928/57824/6364/3373/6356/329/7805/2309/1147/6850/8754/84888/5970/2021/84817/5771/29108/10594/5106/9181/5595/55022/7128/7132/608/10673/677/2150/7538/4792/1545/929/414062/2353/6348/7057
GO:0043065	positive regulation of apoptotic process	481	-0.342158	-1.48101	0.000283325	0.0117929	0.010424	2194	tags=20%, list=14%, signal=18%	3717/5621/488/133746/641700/50486/27120/9040/8061/824/9113/10333/25/10550/4296/10284/54507/468/467/3482/1520/3433/1871/4170/5481/3164/2309/9770/658/1649/8743/637/3956/5062/26524/3202/96459/56848/8795/55749/2021/1654/6194/10616/5771/317/25855/2932/8648/29108/8742/27166/90427/11126/3965/8767/6416/9693/10533/665/2683/3135/6279/997/8878/6280/4055/7132/5291/666/1495/22926/27141/5654/706/5027/84034/431…
GO:0007034	vacuolar transport	157	-0.435219	-1.69123	0.000304737	0.0125979	0.0111355	2758	tags=36%, list=17%, signal=30%	7879/10368/7251/55737/27072/8546/8027/5289/55293/51160/1191/64601/155382/1130/23295/51510/57132/25978/4534/128866/3482/245972/5119/54899/59283/54741/7805/8943/950/63971/27243/57679/57617/55048/23355/51271/6272/23557/51542/9114/23163/9765/22898/5660/55850/84376/83547/81609/64089/65018/8878/3920/120892/219931/2896/4035/388
GO:2000379	positive regulation of reactive oxygen species metabolic process	66	-0.543367	-1.85519	0.000319731	0.0131284	0.0116045	2034	tags=35%, list=13%, signal=31%	1535/405753/10333/4780/6526/5873/2309/140823/6850/5336/2885/10901/55022/64581/706/1026/2150/7099/3684/7305/2358/1545/7057
GO:0034143	regulation of toll-like receptor 4 signaling pathway	27	-0.696833	-1.96443	0.000335859	0.0134284	0.0118697	1432	tags=33%, list=9%, signal=30%	353376/57590/11027/57162/7128/8878/4814/2150/929
GO:0002283	neutrophil activation involved in immune response	19	-0.750343	-1.94249	0.000332675	0.0134284	0.0118697	1259	tags=47%, list=8%, signal=44%	6850/11027/5724/2207/6688/84106/6813/3684/7305
GO:0032494	response to peptidoglycan	12	-0.817839	-1.90921	0.000333884	0.0134284	0.0118697	1059	tags=50%, list=7%, signal=47%	5970/64170/8767/11213/64127/728
GO:0001818	negative regulation of cytokine production	268	-0.384808	-1.57848	0.000335877	0.0134284	0.0118697	1607	tags=18%, list=10%, signal=17%	51564/5966/7356/7805/215/1649/6992/3123/28514/4940/114548/79004/5004/4157/5443/2693/5045/29108/55666/2213/5971/3965/684/5552/7128/671/4210/1991/706/301/11213/50856/64127/945/9308/51311/2150/1992/7099/7538/602/140885/9454/7305/353514/9314/91662/604/7057
GO:0032757	positive regulation of interleukin-8 production	60	-0.562104	-1.87482	0.00034043	0.0135215	0.0119519	1810	tags=38%, list=11%, signal=34%	51744/6774/2152/3553/1649/6850/51284/5970/7096/29108/11027/3965/64581/7100/1991/2867/7097/64127/51311/2150/7099/2219/929
GO:0031668	cellular response to extracellular stimulus	241	-0.396507	-1.60258	0.000348133	0.0137377	0.012143	2693	tags=29%, list=17%, signal=24%	2074/8074/27072/632/4521/8408/3428/5292/7942/5289/81788/8493/7071/11337/91875/659/133746/10634/4330/7532/8061/10524/6720/51256/26608/4780/2242/468/467/54407/51100/54332/29103/2309/6506/6715/8428/6009/27244/26001/11345/96459/4287/6396/3992/23710/51422/8648/5899/11133/6256/10533/5595/123/80315/64223/4929/3920/120892/5027/968/58528/1026/7351/5166/432/7391/1824/2353
GO:0051591	response to cAMP	81	-0.520788	-1.81697	0.000350977	0.0137606	0.0121632	2465	tags=25%, list=15%, signal=21%	673/6382/1261/53905/8061/6720/358/329/6715/5970/5311/9693/5724/65010/677/2203/1545/2353/366/2354
GO:0032717	negative regulation of interleukin-8 production	14	-0.801536	-1.94212	0.000356215	0.0138764	0.0122656	429	tags=50%, list=3%, signal=49%	10333/671/1991/301/945/602/9314
GO:1900426	positive regulation of defense response to bacterium	14	-0.800821	-1.94039	0.000369013	0.014193	0.0125454	2034	tags=57%, list=13%, signal=50%	1535/84868/354/84034/64127/400709/2896/2150
GO:1902106	negative regulation of leukocyte differentiation	104	-0.483066	-1.76008	0.000368431	0.014193	0.0125454	908	tags=15%, list=6%, signal=15%	5771/6522/2213/3135/3142/9935/11025/10875/301/7099/28959/55365/604/7130/10221/6348
GO:0046034	ATP metabolic process	178	-0.412523	-1.6263	0.000377897	0.0144433	0.0127667	3437	tags=32%, list=21%, signal=25%	4622/2023/26471/4624/6521/204/79147/8870/55811/4706/1497/11277/8671/2584/4711/55526/11164/64802/4725/4729/30968/4696/84277/4717/83440/3630/10845/11182/7167/6774/9759/4731/523/6390/8505/56848/126328/51422/863/526/3939/55022/10891/64223/65018/54541/3091/706/5027/65220/80201/3099/10165/3101/7351/2203/2597
GO:0051917	regulation of fibrinolysis	18	-0.770229	-1.97314	0.000394248	0.014881	0.0131536	552	tags=28%, list=3%, signal=27%	5340/2161/5329/7391/7057
GO:0007032	endosome organization	86	-0.511546	-1.80845	0.000393359	0.014881	0.0131536	2758	tags=49%, list=17%, signal=41%	7879/1182/7251/54862/55353/8027/51160/155382/252839/51510/57132/8674/25978/10228/128866/5119/8766/5873/950/537/523/27243/57679/51382/57617/55048/440400/23317/533/8724/51271/9296/10564/9101/10159/653145/23603/84376/83547/8878/29887/535
GO:2001198	regulation of dendritic cell differentiation	12	-0.813795	-1.89977	0.000399351	0.0149806	0.0132416	1542	tags=67%, list=10%, signal=60%	3106/1051/10288/2213/3965/3135/28959/55365
GO:0071356	cellular response to tumor necrosis factor	212	-0.404547	-1.62913	0.000414975	0.0154712	0.0136753	2508	tags=22%, list=16%, signal=19%	8408/28512/6355/28511/6369/1050/3717/10519/7293/678/6868/207/4780/56928/57824/6364/3373/6356/329/7805/2309/1147/6850/84888/5970/84817/5771/29108/10594/5106/9181/5595/55022/7128/7132/608/10673/677/2150/7538/4792/1545/414062/2353/6348/7057
GO:0034145	positive regulation of toll-like receptor 4 signaling pathway	13	-0.814922	-1.92864	0.000437111	0.0161971	0.0143169	1432	tags=46%, list=9%, signal=42%	353376/57590/57162/4814/2150/929
GO:0032642	regulation of chemokine production	90	-0.507057	-1.80206	0.000456151	0.0168002	0.01485	2751	tags=38%, list=17%, signal=31%	7291/90865/972/116/326/4615/727/6868/84868/3570/148022/3553/4940/6850/51284/1654/64170/29108/3965/8767/1958/64581/3091/4210/1991/2867/7097/64127/23765/199/2150/7099/140885/9314
GO:0052548	regulation of endopeptidase activity	257	-0.383691	-1.56806	0.000489417	0.0179168	0.015837	1849	tags=21%, list=12%, signal=19%	207/10550/358/6774/1473/2152/55655/329/8710/7805/7077/8743/710/637/64065/5062/6850/10541/444/8434/96459/114548/83464/1654/64170/317/5045/29108/1471/27166/5271/3965/8767/653145/8301/23385/7076/6279/5329/64581/6280/666/2537/4210/4318/23151/1612/58484/1992/5055/2597/1509/9314/91662/7057
GO:0010573	vascular endothelial growth factor production	35	-0.628934	-1.88889	0.000497135	0.0180904	0.0159904	1745	tags=34%, list=11%, signal=31%	6774/468/3570/3553/9508/5970/3091/55959/10855/719/728/1545
GO:0097237	cellular response to toxic substance	116	-0.465815	-1.72741	0.000504129	0.0182357	0.0161188	1242	tags=20%, list=8%, signal=18%	847/3043/27244/2878/119391/114757/84817/10935/140809/2098/10058/2946/9588/216/65018/6280/4353/2952/2879/4258/1545/3240/2944
GO:0022900	electron transport chain	146	-0.449407	-1.73401	0.000513168	0.0184528	0.0163108	3240	tags=35%, list=20%, signal=28%	4718/1340/54949/1738/27158/8574/4706/83943/4711/51022/4725/8659/29958/4729/57017/8560/4696/3620/1347/4717/7385/7386/1327/1351/1535/10954/79689/4200/29103/6715/4731/637/8974/6390/444/440567/2820/6834/51542/7384/5447/10891/65018/1536/4835/10165/4688/4199/217/653361/9997
GO:0031669	cellular response to nutrient levels	215	-0.396318	-1.5976	0.000523607	0.0187174	0.0165447	2651	tags=29%, list=17%, signal=24%	8074/27072/632/8408/3428/5292/7942/5289/81788/8493/7071/11337/91875/659/133746/10634/4330/7532/10524/6720/51256/26608/4780/2242/468/467/54407/51100/54332/29103/2309/6715/8428/6009/27244/26001/11345/96459/4287/6396/3992/23710/51422/8648/5899/11133/6256/10533/5595/123/80315/64223/3920/120892/968/58528/1026/7351/5166/7391/1824/2353
GO:0032102	negative regulation of response to external stimulus	389	-0.349145	-1.47424	0.000539365	0.0191679	0.0169429	1423	tags=14%, list=9%, signal=13%	313/3123/710/57175/5068/4940/6850/1398/114548/6773/10509/387837/79651/5771/10906/9636/2693/5045/11027/2213/284207/64218/3055/22978/3965/56963/79890/2161/3135/5329/7128/10512/7132/4210/1991/5728/10875/11213/64127/2268/199/2896/7538/5055/140885/8829/1845/9314/91662/7391/2358/7130/1843/10221/9021/7057
GO:0046460	neutral lipid biosynthetic process	46	-0.595574	-1.87998	0.00054753	0.0192332	0.0170006	2890	tags=43%, list=18%, signal=36%	8694/51196/150094/7376/81542/10524/6720/84649/7069/747/10677/5106/283/23659/10555/949/57104/2710/376497/2180
GO:0046463	acylglycerol biosynthetic process	46	-0.595574	-1.87998	0.00054753	0.0192332	0.0170006	2890	tags=43%, list=18%, signal=36%	8694/51196/150094/7376/81542/10524/6720/84649/7069/747/10677/5106/283/23659/10555/949/57104/2710/376497/2180
GO:0009205	purine ribonucleoside triphosphate metabolic process	199	-0.413988	-1.65344	0.000560241	0.0195666	0.0172953	3437	tags=33%, list=21%, signal=26%	4622/2023/26471/4624/6521/204/79147/8870/55811/4706/1497/11277/8671/2584/4711/55526/11164/64802/4725/4729/30968/4830/4833/4696/84277/4717/83440/29922/23433/3630/10845/11182/7167/6774/51715/9759/4731/523/10201/6390/8505/56848/126328/51422/863/526/3939/55022/10891/64223/3614/65018/54541/3091/120892/706/5027/2773/65220/80201/3099/10165/3101/7351/2203/2597
GO:0032490	detection of molecule of bacterial origin	12	-0.804938	-1.87909	0.000574574	0.0197927	0.0174951	1879	tags=67%, list=12%, signal=59%	10333/3164/7096/949/7097/64127/23643/7099
GO:0010038	response to metal ion	344	-0.365942	-1.52701	0.000576485	0.0197927	0.0174951	1426	tags=14%, list=9%, signal=13%	1147/8895/553115/80271/4205/847/48/8754/5336/4968/8826/4891/57192/10058/805/51542/3297/144402/27345/5311/84560/2539/5595/7779/23385/4048/6279/5025/3091/120892/1536/706/5027/5359/3727/4318/3726/10165/1742/7351/3613/2203/653361/929/2353/7057/2354/3725
GO:1901653	cellular response to peptide	348	-0.362314	-1.51222	0.000570185	0.0197927	0.0174951	2281	tags=22%, list=14%, signal=19%	5296/2706/4218/3717/5621/23433/3630/3383/7532/51510/10333/6720/55023/207/493829/4780/6774/23236/3416/3481/8396/4841/3553/54741/3164/2309/6715/5919/4142/1398/6776/5970/29988/2885/11031/5170/5771/1444/2932/2693/8648/55625/3297/57085/5106/9181/51094/2213/5573/8767/599/5595/55022/3667/4644/4929/8660/6778/7431/79746/677/64127/376497/7351/2203/7099/4035/5166/1509/9314/7391/2358/1545/9021/2353
GO:0002690	positive regulation of leukocyte chemotaxis	87	-0.514091	-1.8126	0.000581151	0.0198408	0.0175376	649	tags=23%, list=4%, signal=22%	5879/65125/6868/102/23075/3570/4739/158747/5919/3965/5595/199/7941/2150/719/1230/2358/728/6348/7057
GO:0016188	synaptic vesicle maturation	28	-0.675848	-1.93748	0.000597524	0.0202858	0.017931	1350	tags=43%, list=8%, signal=39%	537/523/51382/9296/23557/9114/9550/526/10159/8301/1742/535
GO:0006029	proteoglycan metabolic process	86	-0.504411	-1.78322	0.000602665	0.0203402	0.0179791	2166	tags=29%, list=14%, signal=25%	659/8509/55454/695/9955/113189/3373/11046/658/64377/9375/7358/347734/126792/26035/124583/22856/2720/6448/29940/3074/51363/55959/166012/10855
GO:0016197	endosomal transport	247	-0.393923	-1.59661	0.000605822	0.0203402	0.0179791	3118	tags=35%, list=19%, signal=29%	29934/29911/56850/2060/55658/8411/9043/57706/64129/29062/1601/7879/7251/282991/23011/55737/5604/10890/55353/8027/112936/5289/51160/6811/64601/155382/4218/9495/1130/644150/51510/57132/8674/25978/6643/9341/10228/7109/128866/112574/5119/5962/8766/54899/54741/85377/9367/8943/26000/950/54918/537/30844/29886/27243/57679/57533/55614/8677/23673/55048/23317/8218/8724/51271/6272/23527/51542/23163/2647/9765…
GO:0044272	sulfur compound biosynthetic process	159	-0.431496	-1.67777	0.000609332	0.0203457	0.0179839	2315	tags=25%, list=14%, signal=21%	441024/11019/8509/55454/4548/10560/4780/2681/9061/9955/113189/55256/11046/4507/6506/5165/9375/7358/347734/126792/6483/84245/8050/79717/2182/6785/26035/22856/51380/5538/29940/10402/4258/51074/51363/166012/5166/2180/2944
GO:0002228	natural killer cell mediated immunity	75	0.504673	1.86634	0.000615929	0.0204536	0.0180793	1359	tags=25%, list=8%, signal=23%	3824/3002/4818/914/10125/114836/4068/8807/10225/3902/56253/5272/117157/57823/3105/3822/3606/634/259197
GO:0034135	regulation of toll-like receptor 2 signaling pathway	11	-0.824741	-1.87285	0.000638433	0.0210856	0.018638	2034	tags=64%, list=13%, signal=56%	1535/10333/7096/7128/9867/64127/2150
GO:0002446	neutrophil mediated immunity	34	-0.64104	-1.90891	0.000668559	0.0219613	0.019412	1259	tags=38%, list=8%, signal=35%	84522/4615/6868/6850/64170/5724/1991/6688/84106/6813/2150/3684/54210
GO:0048662	negative regulation of smooth muscle cell proliferation	48	-0.584784	-1.86663	0.000679615	0.0221858	0.0196105	906	tags=19%, list=6%, signal=18%	30008/283/10891/7128/5728/1026/199/9314/10221
GO:0071622	regulation of granulocyte chemotaxis	45	-0.588527	-1.84351	0.000682697	0.0221858	0.0196105	584	tags=22%, list=4%, signal=21%	158747/5919/5595/683/64127/4354/719/7130/728/7057
GO:0046686	response to cadmium ion	56	-0.573464	-1.88442	0.00071132	0.0228714	0.0202165	1426	tags=23%, list=9%, signal=21%	1147/847/4968/10058/3297/84560/5595/7779/1536/4318/653361/2353/3725
GO:0002757	immune response-activating signaling pathway	427	-0.344697	-1.47347	0.000710465	0.0228714	0.0202165	2038	tags=23%, list=13%, signal=20%	2359/1535/8061/8638/91543/84868/695/10333/207/25/57142/5338/1520/148022/146722/23149/150372/329/7805/79155/353376/1147/3123/57590/10318/84885/5062/4940/6850/10657/5336/114548/3958/51284/5970/1654/2885/7096/5170/10616/5771/126259/29108/55666/11027/2213/51296/11126/3055/8767/56927/6397/80216/57162/6279/5058/7128/64581/8878/64332/2207/6280/7100/84282/4210/55577/2867/285852/9867/5359/7097/11213/23151…
GO:0051346	negative regulation of hydrolase activity	181	-0.413785	-1.635	0.000717096	0.0229357	0.0202733	1849	tags=20%, list=12%, signal=18%	207/25/358/1473/5962/8710/7077/710/5062/8434/96459/3958/1654/6272/2932/1471/5271/23677/653145/2280/8301/7013/7076/5329/2537/120892/4318/1475/1992/5055/4035/2597/9314/5997/23645/7057
GO:0090022	regulation of neutrophil chemotaxis	28	-0.672211	-1.92705	0.000722495	0.0229874	0.020319	443	tags=25%, list=3%, signal=24%	158747/683/64127/4354/719/7130/728
GO:0071248	cellular response to metal ion	190	-0.406619	-1.61461	0.000739577	0.0233003	0.0205956	1985	tags=20%, list=12%, signal=18%	7846/3208/207/4780/358/10105/468/6861/825/1147/8895/80271/4205/5336/4968/8826/57192/10058/3297/144402/5311/84560/5595/23385/5025/120892/1536/706/3727/4318/3726/1742/7351/2203/653361/2353/2354/3725
GO:0009144	purine nucleoside triphosphate metabolic process	205	-0.399396	-1.60306	0.000739996	0.0233003	0.0205956	3437	tags=33%, list=21%, signal=26%	4622/2023/26471/4624/6521/204/79147/8870/55811/4706/1497/11277/8671/2584/4711/55526/11164/64802/4725/4729/30968/4830/4833/4696/84277/4717/83440/29922/23433/3630/10845/11182/7167/6774/51715/9759/4731/523/131870/10201/6390/8505/56848/126328/51422/863/526/3939/55022/10891/64223/3614/65018/54541/3091/120892/706/5027/2773/65220/80201/3099/10165/3101/7351/2203/2597
GO:0019693	ribose phosphate metabolic process	419	-0.345383	-1.47267	0.000744521	0.0233219	0.0206147	1893	tags=17%, list=12%, signal=16%	10845/11182/7167/79646/84649/6774/51715/9061/256281/2977/9759/79873/9414/108/215/4731/151531/27284/5165/523/10201/6390/8505/23597/7371/55711/56848/111/126328/8050/79717/2182/51422/6785/863/526/22978/2539/1807/3939/11165/55022/80025/53343/5538/3295/10891/64223/1806/283927/3614/65018/7086/54541/3091/120892/706/5027/2773/65220/4354/80201/3099/10165/5836/3101/7351/2203/8460/2597/5166/2180/978
GO:0050857	positive regulation of antigen receptor-mediated signaling pathway	23	0.688864	2.019	0.000777646	0.0241128	0.0213138	713	tags=39%, list=4%, signal=37%	84433/100/5583/26228/3932/5788/975/50852/3783
GO:0030656	regulation of vitamin metabolic process	12	0.784183	1.88939	0.000780752	0.0241128	0.0213138	1051	tags=42%, list=7%, signal=39%	8644/7124/171425/2672/3458
GO:0016241	regulation of macroautophagy	163	-0.421454	-1.64127	0.00078564	0.0241128	0.0213138	2508	tags=29%, list=16%, signal=25%	8408/84749/57602/112936/29978/5289/23367/9517/55486/5049/4534/6720/207/245972/112574/8396/51100/10558/23256/10241/523/9554/6009/51382/27244/533/826/5899/60412/9114/9550/526/8767/665/8992/254122/5595/2081/65018/3091/120892/706/2773/64127/535/2597/9637
GO:0045017	glycerolipid biosynthetic process	230	-0.389473	-1.57297	0.00078343	0.0241128	0.0213138	2970	tags=31%, list=19%, signal=26%	3931/9791/8733/30837/8694/93492/114971/51196/150094/122809/64419/7376/2171/54872/56895/5289/81490/3636/5296/8760/23556/51227/4952/55650/824/8821/81542/10524/4534/6720/10162/171586/84649/5338/57217/5288/3628/8396/9468/23396/80271/1119/9107/7069/747/5336/56994/10677/25979/54675/5106/283/23659/9896/9489/10555/23761/5291/5728/949/5359/57104/79143/2710/51099/376497/3613/54947/23446/2180/9021
GO:0002367	cytokine production involved in immune response	116	-0.459567	-1.70424	0.000789629	0.0241135	0.0213144	1660	tags=24%, list=10%, signal=22%	148022/3553/7805/353376/54795/6850/5336/114548/79004/56848/51284/64170/29108/11126/8767/3135/684/64581/51465/2867/5027/11213/64127/2150/7099/1604/54210/604
GO:0043281	regulation of cysteine-type endopeptidase activity involved in apoptotic process	149	-0.425621	-1.64385	0.000799303	0.0242868	0.0214676	2194	tags=25%, list=14%, signal=22%	3717/3092/9966/22861/6657/207/10550/358/2152/55655/7805/8743/637/5062/6850/10541/96459/114548/1654/64170/317/29108/3965/6279/5329/64581/6280/666/2537/4318/23151/1612/58484/1509/9314/91662/7057
GO:0006898	receptor-mediated endocytosis	239	-0.380532	-1.5377	0.00081162	0.0245384	0.02169	2742	tags=26%, list=17%, signal=22%	10368/1785/84062/344/23011/10244/8976/1175/29978/6382/116519/1191/5879/3092/161/3208/3685/407/10332/3482/23149/59283/85377/23396/950/28514/6850/10487/10203/5336/440400/23317/2885/11031/8218/5899/4043/2213/115548/4481/8301/79890/55589/9873/5538/2207/5291/8650/219931/967/8685/10211/23166/6386/1742/9260/3684/4035/133/432/929/2209
GO:0045730	respiratory burst	34	-0.636789	-1.89625	0.000821597	0.024648	0.0217868	2299	tags=44%, list=14%, signal=38%	5879/3630/4689/1535/11221/6223/3055/64581/6280/4353/1536/4688/2896/1604/653361
GO:0002604	regulation of dendritic cell antigen processing and presentation	11	-0.817394	-1.85617	0.000823356	0.024648	0.0217868	779	tags=45%, list=5%, signal=43%	2213/968/10875/64127/7057
GO:0002449	lymphocyte mediated immunity	278	0.336859	1.49318	0.000830073	0.0247272	0.0218569	1754	tags=22%, list=11%, signal=20%	3107/2205/5551/930/3824/3002/3560/925/4818/7124/2215/914/7374/10125/114836/4068/8807/10225/7037/3902/196/8809/56253/23180/911/3004/714/5788/6504/5272/975/2956/117157/4352/121260/57823/2625/84174/3105/1380/2208/3822/2302/1378/7784/57379/3329/3606/1075/634/259197/4292/3575/10384/3146/10747/4049/1235/1054/1379
GO:0007041	lysosomal transport	122	-0.456488	-1.70689	0.000858198	0.0251945	0.0222699	2758	tags=39%, list=17%, signal=32%	7879/10368/7251/55737/27072/8546/5289/55293/1191/64601/1130/23295/51510/57132/25978/4534/128866/3482/5119/54899/59283/7805/8943/950/63971/27243/57679/57617/6272/23557/51542/23163/9765/22898/5660/55850/84376/83547/81609/64089/65018/3920/120892/219931/2896/4035/388
GO:0034976	response to endoplasmic reticulum stress	242	-0.386154	-1.56241	0.000855424	0.0251945	0.0222699	3076	tags=25%, list=19%, signal=21%	9024/5611/821/29982/837/10955/57003/55432/7376/10595/10956/29978/55161/10613/1191/5296/1388/51283/488/29761/7993/10952/81542/25/26608/4780/10162/55741/468/10905/467/1649/79089/4121/10869/6449/6400/258010/1051/27230/10277/4287/8795/1654/4189/5771/317/2932/55666/2213/2081/666/51465/22926/120892/64127/10211/2907/23645/7057/3725
GO:0002697	regulation of immune effector process	357	-0.353974	-1.48499	0.00085006	0.0251945	0.0222699	1995	tags=22%, list=12%, signal=20%	91543/11221/84868/8673/3075/695/146850/6223/51744/2242/5914/200558/148022/3553/3106/7805/353376/3123/54795/710/3820/6850/5336/1398/114548/3958/79004/56848/51284/6891/387837/4189/5199/64170/5170/354/966/8741/29108/2213/909/11126/3965/8767/5724/3135/684/3142/64581/64332/6280/7454/8417/51465/6778/2867/5027/6688/10875/301/11213/9846/3726/64127/84106/2268/6813/2896/2150/7099/1604/3684/7305/653361/2219…
GO:0006268	DNA unwinding involved in DNA replication	19	0.70151	1.93963	0.00089491	0.026146	0.023111	858	tags=42%, list=5%, signal=40%	7486/5813/51659/4172/4175/4176/5888/5965
GO:0050922	negative regulation of chemotaxis	60	-0.542297	-1.80876	0.000909292	0.0264391	0.02337	1292	tags=22%, list=8%, signal=20%	57175/10509/5771/64218/79890/10512/1991/199/8829/1845/7130/1843/7057
GO:0061081	positive regulation of myeloid leukocyte cytokine production involved in immune response	33	-0.629085	-1.87324	0.00092599	0.0267964	0.0236859	1660	tags=39%, list=10%, signal=35%	148022/7805/353376/6850/5336/51284/64170/29108/8767/3135/5027/64127/7099
GO:0015711	organic anion transport	421	-0.339763	-1.44944	0.000960165	0.0276537	0.0244436	2104	tags=17%, list=13%, signal=15%	6529/340146/7439/8399/11136/9121/10560/9376/387700/11182/28234/207/10550/28965/54407/10237/256987/3553/11046/9120/6506/215/6573/133418/7355/6850/28232/347734/51706/55144/2917/2352/51167/29988/84230/6511/94097/29015/9197/6522/120103/51542/124565/145389/5660/123096/10559/6539/123/124935/5025/9123/8660/6583/8864/788/65010/5027/9056/10165/56606/376497/7351/10057/144195/57864/55356/116362/5997/2180/65…
GO:0098543	detection of other organism	18	-0.746796	-1.91311	0.00100276	0.0287442	0.0254075	1879	tags=56%, list=12%, signal=49%	10333/3106/3123/7096/64581/7097/64127/58484/7099/912
GO:0010934	macrophage cytokine production	37	-0.621913	-1.88248	0.00104494	0.0296735	0.026229	1660	tags=46%, list=10%, signal=41%	7291/972/4615/148022/7805/5336/79004/51284/64170/29108/8767/3135/51465/5027/11213/64127/7099
GO:0010935	regulation of macrophage cytokine production	37	-0.621913	-1.88248	0.00104494	0.0296735	0.026229	1660	tags=46%, list=10%, signal=41%	7291/972/4615/148022/7805/5336/79004/51284/64170/29108/8767/3135/51465/5027/11213/64127/7099
GO:0002685	regulation of leukocyte migration	210	-0.387561	-1.56288	0.00105536	0.0298298	0.0263672	2473	tags=26%, list=15%, signal=22%	63940/8976/326/1652/4615/6355/6369/727/5879/65125/3383/6868/102/23075/207/25/23236/3570/57509/6364/4739/158747/5919/124976/10164/56477/1398/3958/83692/29108/81704/3965/5595/387/79890/5724/5025/683/2526/1991/301/64127/4354/199/7941/2150/719/1230/2358/7130/1843/728/6348/7057
GO:2000116	regulation of cysteine-type endopeptidase activity	178	-0.398339	-1.57038	0.00106871	0.0300673	0.0265771	2337	tags=26%, list=15%, signal=22%	1472/4609/3717/3092/9966/22861/6657/207/10550/358/1473/2152/55655/329/7805/8743/637/64065/5062/6850/10541/444/96459/114548/1654/64170/317/29108/1471/3965/8767/6279/5329/64581/6280/666/2537/4210/4318/23151/1612/58484/1509/9314/91662/7057
GO:0045765	regulation of angiogenesis	259	-0.37314	-1.52753	0.00111883	0.0313324	0.0276953	1856	tags=19%, list=12%, signal=17%	146850/25/5617/4780/358/6774/2152/3373/3553/6356/493/6050/28514/29924/3202/8434/5970/23129/5170/3678/1284/354/2693/126259/8742/2022/64218/11126/3135/7128/116844/5291/3091/1536/84034/23166/1512/3099/4814/2896/23328/8829/133/719/9314/388/728/1545/7057
GO:0032615	interleukin-12 production	61	-0.523483	-1.75724	0.00113488	0.0314916	0.027836	1739	tags=30%, list=11%, signal=26%	23236/3106/7805/6850/5336/5970/3965/8767/3135/64581/4210/7097/11213/64127/51311/7099/353514/7057
GO:0032655	regulation of interleukin-12 production	61	-0.523483	-1.75724	0.00113488	0.0314916	0.027836	1739	tags=30%, list=11%, signal=26%	23236/3106/7805/6850/5336/5970/3965/8767/3135/64581/4210/7097/11213/64127/51311/7099/353514/7057
GO:0030099	myeloid cell differentiation	385	-0.344323	-1.45197	0.00117105	0.0323476	0.0285927	2761	tags=26%, list=17%, signal=22%	25893/90865/87/4853/182/972/8546/8861/632/3394/55972/3428/140685/84522/4615/5613/3148/2739/4609/9444/1050/7071/3976/4920/3717/10519/4151/284266/3930/28996/51510/8399/23601/4850/150274/6223/2242/5914/6774/4739/2309/9770/3123/5926/23774/537/10272/1051/28514/79705/1943/3202/6776/10935/4891/22904/3516/5771/6522/9636/51542/25979/863/3297/7030/28962/5971/28982/54790/2539/1777/3600/2124/55170/4055/29887…
GO:0046683	response to organophosphorus	124	-0.458743	-1.71737	0.00120705	0.0331912	0.0293384	1552	tags=21%, list=10%, signal=19%	673/6382/1261/53905/8061/6720/358/3553/329/6715/54795/51284/5970/54675/5311/9693/5724/5025/65010/5027/677/2203/1545/2353/366/2354
GO:0015697	quaternary ammonium group transport	16	-0.745092	-1.85009	0.0012196	0.0333852	0.0295098	531	tags=38%, list=3%, signal=36%	54407/6539/85413/6583/788/55356
GO:0071675	regulation of mononuclear cell migration	112	-0.465803	-1.71776	0.00123873	0.0337568	0.0298383	2011	tags=24%, list=13%, signal=21%	6868/102/207/25/23236/6364/4739/158747/5919/124976/1398/3958/83692/29108/81704/3965/5595/387/199/7941/719/1230/2358/1843/728/6348/7057
GO:1901342	regulation of vasculature development	265	-0.367068	-1.50601	0.00124496	0.0337751	0.0298544	1856	tags=18%, list=12%, signal=17%	146850/25/5617/4780/358/6774/2152/3373/3553/6356/493/6050/28514/29924/3202/8434/5970/23129/5170/3678/1284/354/2693/126259/8742/2022/64218/11126/3135/7128/116844/5291/3091/1536/84034/23166/1512/3099/4814/2896/23328/8829/133/719/9314/388/728/1545/7057
GO:0072665	protein localization to vacuole	78	-0.497312	-1.73631	0.00125084	0.0337838	0.0298622	2758	tags=41%, list=17%, signal=34%	7879/10368/7251/27072/8546/8027/5289/51160/1191/155382/207/57142/51100/54899/59283/7805/8943/950/55048/23355/51271/6272/51542/11133/23163/9765/23677/7128/64089/8878/3920/64747
GO:0072337	modified amino acid transport	41	-0.592867	-1.82593	0.00127208	0.0342055	0.0302349	1972	tags=32%, list=12%, signal=28%	11136/10560/387700/54407/6573/2352/6539/85413/6583/788/10165/10057/55356
GO:1903556	negative regulation of tumor necrosis factor superfamily cytokine production	58	-0.538891	-1.78012	0.00128687	0.0342449	0.0302698	913	tags=26%, list=6%, signal=24%	5004/4157/5443/2693/3965/7128/671/706/11213/50856/64127/945/7099/602/140885
GO:0044242	cellular lipid catabolic process	211	-0.388495	-1.5685	0.00127941	0.0342449	0.0302698	1989	tags=22%, list=12%, signal=19%	11057/8399/3417/3030/6342/207/27349/171586/5338/23236/55862/1891/215/950/747/55331/5336/285362/79644/51573/8309/51542/5106/37/23659/4668/2720/3667/9588/5538/3295/2717/283927/8660/4758/949/4051/2517/3074/57104/3032/51099/4258/7941/2760/1545
GO:0007249	canonical NF-kappaB signal transduction	282	-0.369098	-1.52319	0.00129045	0.0342449	0.0302698	1879	tags=23%, list=12%, signal=21%	10333/207/25/5617/9641/148022/825/5966/3553/329/79155/9770/353376/1147/8743/3123/10318/3956/4142/347734/5336/56848/51284/81603/8795/5970/64170/5170/10616/4791/51523/29108/338339/6275/124583/5971/85363/3965/8767/2280/387/80216/57162/684/7128/4215/64581/65018/8878/4055/7132/9100/57161/64343/7097/64127/10211/51311/2150/7099/602/140885/2597/91662/4792/6283
GO:0002888	positive regulation of myeloid leukocyte mediated immunity	19	-0.716415	-1.85465	0.0013109	0.034531	0.0305227	1898	tags=47%, list=12%, signal=42%	695/148022/353376/5724/6688/2150/3684/7305/2209
GO:0006575	cellular modified amino acid metabolic process	179	-0.40668	-1.60252	0.0013126	0.034531	0.0305227	3250	tags=31%, list=20%, signal=25%	79147/2304/1497/55229/51022/9791/8659/29958/117247/54583/23474/2937/1374/81490/9027/53905/2739/441024/1719/8399/4548/405753/3417/10550/9446/4780/10162/154141/112398/25974/256987/10588/6506/6573/27284/27232/8974/1508/119391/2946/23659/5033/2539/80025/10491/6583/2952/10797/5359/4258/376497/26873/2948/8875/2944
GO:0032722	positive regulation of chemokine production	69	-0.523743	-1.79817	0.00132559	0.0347223	0.0306917	2751	tags=43%, list=17%, signal=36%	7291/90865/972/116/326/4615/727/6868/84868/3570/148022/3553/4940/6850/51284/1654/64170/29108/3965/8767/1958/64581/3091/2867/7097/64127/23765/199/2150/7099
GO:0002275	myeloid cell activation involved in immune response	91	-0.484637	-1.72578	0.00133972	0.0349419	0.0308858	1963	tags=32%, list=12%, signal=28%	84868/117194/8673/695/2242/1794/148022/6850/5336/56848/5170/22904/29108/11027/3965/5724/2207/6688/9846/84106/2268/6813/2896/2150/3684/7305/7462/6348/8291
GO:0017157	regulation of exocytosis	178	-0.394607	-1.55566	0.001351	0.0350857	0.0310129	3102	tags=28%, list=19%, signal=23%	6845/5906/5028/2771/2266/22999/7879/5978/84062/7251/23011/8027/673/4851/6382/4218/488/4905/6385/8941/8673/200933/2242/6861/5873/9367/27243/6850/84961/57617/56848/5170/23557/2213/64780/6281/3965/5724/120892/55255/6688/219931/301/9846/84106/2268/6386/6813/2150/3684
GO:0002753	cytoplasmic pattern recognition receptor signaling pathway	142	-0.429579	-1.63843	0.00136619	0.035329	0.031228	2409	tags=30%, list=15%, signal=26%	4615/11074/5094/54941/22861/8638/91543/84868/695/10333/207/57142/148022/329/79155/57590/84885/4940/5336/114548/51284/5970/1654/29108/55666/51296/8767/6397/80216/57162/7128/84282/4210/55577/285852/23151/64127/10211/51311/2150/7099/57864/4792
GO:2001236	regulation of extrinsic apoptotic signaling pathway	148	-0.420952	-1.62757	0.00137656	0.0354463	0.0313317	2398	tags=26%, list=15%, signal=22%	3148/5518/2070/55437/50486/3383/9821/10333/3685/55023/207/467/4170/3553/658/8743/637/5062/3958/79370/5970/1654/90/10616/2932/29108/10116/8742/9181/7128/4055/1495/2537/85450/7099/6788/8829/7057
GO:0030149	sphingolipid catabolic process	35	-0.603113	-1.81134	0.00141105	0.0359671	0.031792	1393	tags=29%, list=9%, signal=26%	950/55331/285362/51542/2720/5538/2717/4758/3074/2760
GO:0042554	superoxide anion generation	40	-0.58665	-1.79957	0.00141454	0.0359671	0.031792	442	tags=20%, list=3%, signal=19%	64581/1536/4688/2150/3684/7305/653361/2358
GO:0045637	regulation of myeloid cell differentiation	182	-0.40431	-1.59901	0.00141021	0.0359671	0.031792	2702	tags=26%, list=17%, signal=22%	4853/182/972/8861/632/140685/3148/4609/9444/7071/3976/4920/10519/4850/2242/5914/6774/4739/2309/9770/3123/23774/10272/1051/28514/3202/5771/9636/3297/7030/2124/55170/3091/9935/11025/6688/677/7099/7538/1441/7305/4792/1230/7130/10221/2353/6348
GO:0031639	plasminogen activation	24	-0.670922	-1.84229	0.001432	0.0361216	0.0319286	911	tags=25%, list=6%, signal=24%	7123/6281/1522/2161/5329/7057
GO:0006140	regulation of nucleotide metabolic process	81	-0.496316	-1.73159	0.0014325	0.0361216	0.0319286	1858	tags=25%, list=12%, signal=22%	11182/6774/9759/4200/5165/56848/51422/863/55022/10891/64223/65018/54541/3091/706/5027/4199/2203/5166/978
GO:0051918	negative regulation of fibrinolysis	13	-0.788415	-1.86591	0.00148741	0.0370451	0.0327449	49	tags=23%, list=0%, signal=23%	5340/7391/7057
GO:0043300	regulation of leukocyte degranulation	43	-0.592981	-1.84313	0.00148485	0.0370451	0.0327449	1259	tags=35%, list=8%, signal=32%	8673/2242/6850/56848/5170/2213/3965/5724/6688/9846/84106/2268/6813/2150/3684
GO:0051384	response to glucocorticoid	130	-0.435681	-1.64355	0.00147695	0.0370451	0.0327449	1492	tags=18%, list=9%, signal=17%	7356/2309/10888/6715/8754/687/3192/2693/5106/2322/9101/2720/5724/54541/3557/301/677/1026/7351/7538/133/1545/2353/2354
GO:0042730	fibrinolysis	27	-0.658717	-1.85698	0.00150124	0.0372369	0.0329144	552	tags=26%, list=3%, signal=25%	5340/710/2161/5329/5055/7391/7057
GO:0032695	negative regulation of interleukin-12 production	18	-0.734163	-1.88075	0.00154205	0.0377863	0.0334001	360	tags=33%, list=2%, signal=33%	4210/11213/64127/51311/353514/7057
GO:0030502	negative regulation of bone mineralization	17	-0.72543	-1.83555	0.00153365	0.0377863	0.0334001	500	tags=29%, list=3%, signal=29%	54795/5552/3091/1230/6348
GO:0030316	osteoclast differentiation	97	-0.481691	-1.73524	0.00154036	0.0377863	0.0334001	1606	tags=24%, list=10%, signal=21%	4739/9770/537/10272/1051/79705/1943/22904/6522/7030/28962/29887/9935/11025/9846/3726/7099/7305/1230/7130/126014/2353/6348
GO:0006879	intracellular iron ion homeostasis	66	-0.508514	-1.73619	0.0016356	0.0397581	0.035143	3316	tags=45%, list=21%, signal=36%	57817/3162/8031/391059/10539/54583/4682/53940/4756/4609/51218/552900/22/51310/79689/57217/537/523/48/4891/654483/10058/9114/9550/28982/8301/2512/3091/26234/2495
GO:0042594	response to starvation	186	-0.404712	-1.60096	0.00163463	0.0397581	0.035143	2648	tags=30%, list=17%, signal=25%	27072/632/8408/3428/7942/5289/23367/81788/8493/7071/11337/91875/659/133746/10634/7532/10524/6720/83939/51256/26608/4780/468/467/54407/51100/29103/2309/1649/6715/8428/27244/26001/11345/96459/4287/3992/23710/5899/5106/11133/10533/5595/123/80315/10891/3920/120892/58528/1026/7351/7538/5166/133/1824/2353
GO:0002396	MHC protein complex assembly	21	0.670919	1.89311	0.00170445	0.0409011	0.0361533	1873	tags=57%, list=12%, signal=51%	3117/3112/3126/3115/3119/3111/3113/3105/3108/6892/3120/3109
GO:0002501	peptide antigen assembly with MHC protein complex	21	0.670919	1.89311	0.00170445	0.0409011	0.0361533	1873	tags=57%, list=12%, signal=51%	3117/3112/3126/3115/3119/3111/3113/3105/3108/6892/3120/3109
GO:1900744	regulation of p38MAPK cascade	41	-0.584528	-1.80025	0.00170954	0.0409011	0.0361533	446	tags=15%, list=3%, signal=14%	4215/9867/6688/23328/653361/1843
GO:0050863	regulation of T cell activation	362	0.307158	1.40917	0.00169593	0.0409011	0.0361533	1954	tags=23%, list=12%, signal=21%	257101/3117/3112/84433/3126/3115/5588/914/3119/27040/6352/54900/10125/868/9580/7037/3902/283234/201633/923/100/56253/3111/3932/64926/3113/9760/5788/3559/6504/2648/975/639/29851/399/3707/2625/384/3105/3659/10808/2534/6541/55824/961/5896/1511/2302/1378/3458/916/86/1947/7784/5530/3329/3606/11005/3108/6666/8876/1739/4004/1540/7070/3575/6654/3120/1840/654346/3146/5290/6647/8654/9092/6605/6714/3604/310…
GO:0140467	integrated stress response signaling	43	-0.589758	-1.83311	0.00172942	0.0412144	0.0364302	2404	tags=40%, list=15%, signal=34%	55161/1050/8061/4780/468/4778/1649/1051/25820/5771/666/9935/3726/1052/23645/2353/3725
GO:0010631	epithelial cell migration	286	-0.365441	-1.50667	0.0017543	0.0416441	0.03681	2024	tags=21%, list=13%, signal=18%	5547/340719/6868/11221/5340/3397/207/25/57142/4780/6239/1460/5606/51564/54567/8766/3373/3164/493/80005/2196/2050/57175/8754/5336/6776/23129/5170/57669/8742/51094/64218/23603/387/9839/5025/116844/4215/6280/5291/8660/152007/3091/5728/949/4318/301/54453/1512/6286/2896/23328/8829/9314/388/1839/1545/6283/7057
GO:0060907	positive regulation of macrophage cytokine production	24	-0.664878	-1.82569	0.00181695	0.0427968	0.0378289	1660	tags=54%, list=10%, signal=49%	972/4615/148022/7805/5336/51284/64170/29108/8767/3135/5027/64127/7099
GO:0042178	xenobiotic catabolic process	24	-0.664825	-1.82554	0.00181695	0.0427968	0.0378289	69	tags=29%, list=0%, signal=29%	1548/1429/9446/2946/2948/2180/2944
GO:0044088	regulation of vacuole organization	54	-0.555701	-1.82162	0.00182457	0.0428106	0.0378411	3388	tags=46%, list=21%, signal=37%	26471/302/11277/8897/55254/2048/55353/8408/29978/4534/112574/8396/51100/23256/950/90410/9554/57533/96459/57192/5899/65018/120892/2896/9637
GO:0042116	macrophage activation	102	-0.462161	-1.67485	0.0018484	0.0432027	0.0381877	429	tags=29%, list=3%, signal=29%	1191/1050/3717/9111/8399/84868/10333/148022/79155/6850/5336/7096/22904/2213/671/120892/9867/3459/7097/22918/3460/199/2896/7099/3684/7305/728/6348/8291/7057
GO:0050921	positive regulation of chemotaxis	136	-0.427667	-1.62443	0.00187366	0.0436254	0.0385613	649	tags=10%, list=4%, signal=10%	3965/5595/6809/5025/199/7941/2150/8829/719/1230/2358/728/6348/7057
GO:0009101	glycoprotein biosynthetic process	279	-0.363072	-1.49347	0.00188159	0.0436429	0.0385768	3250	tags=31%, list=20%, signal=25%	79147/2524/4249/53947/11277/54480/10331/9514/286148/6480/5373/7423/79690/90865/148789/26574/23275/55343/22845/6184/85365/170384/659/8509/5238/55454/63941/2590/11320/11282/8705/5372/51146/199857/23236/10905/9526/256281/9955/113189/51809/11046/10610/658/9331/79947/1603/4121/64377/10318/10164/9375/7358/347734/27230/79644/3703/126792/6483/64689/26035/2589/374907/124583/22856/54790/55858/9334/160335/2…
GO:0050853	B cell receptor signaling pathway	58	0.506725	1.79911	0.00191382	0.0440542	0.0389404	563	tags=26%, list=4%, signal=25%	930/974/55024/640/973/115352/59338/54923/5583/23180/26228/3932/3702/5788/975
GO:0006090	pyruvate metabolic process	111	-0.446303	-1.64118	0.00191354	0.0440542	0.0389404	2263	tags=24%, list=14%, signal=21%	83440/6566/3630/11182/7167/6774/9759/4200/5165/8050/51422/863/5106/3939/64223/9123/54541/3091/5027/80201/3099/4199/3101/7351/2203/2597/5166
GO:1903707	negative regulation of hemopoiesis	109	-0.455472	-1.67504	0.00196118	0.044847	0.0396411	908	tags=15%, list=6%, signal=14%	5771/6522/2213/3135/3142/9935/11025/10875/301/7099/28959/55365/604/7130/10221/6348
GO:0002444	myeloid leukocyte mediated immunity	102	-0.460624	-1.66928	0.00196302	0.044847	0.0396411	2011	tags=29%, list=13%, signal=26%	8509/6868/117194/8673/695/2242/148022/9103/353376/6850/56848/64170/5170/2213/3965/5724/1991/6688/9846/84106/2268/2212/6813/2150/3684/7305/7462/54210/6348/2209
GO:1900745	positive regulation of p38MAPK cascade	28	-0.65271	-1.87115	0.00200358	0.0452631	0.040009	446	tags=21%, list=3%, signal=21%	3553/4215/9867/6688/23328/653361
GO:0072666	establishment of protein localization to vacuole	62	-0.532779	-1.78363	0.00199166	0.0452631	0.040009	2758	tags=42%, list=17%, signal=35%	7879/10368/7251/27072/8546/8027/5289/51160/1191/155382/54899/59283/7805/8943/950/55048/23355/51271/6272/51542/23163/9765/7128/64089/8878/3920
GO:0016042	lipid catabolic process	307	-0.351715	-1.45611	0.00199729	0.0452631	0.040009	1989	tags=24%, list=12%, signal=22%	643414/6609/51196/7879/7291/2581/344/22933/7533/8074/1374/10449/116519/11313/3630/63924/11057/8399/1208/3417/3030/6342/5049/207/27349/171586/5338/23236/55862/5050/3553/64064/1891/215/313/6715/950/5919/747/643418/55331/5336/238/285362/79644/51573/8309/51542/5106/37/23659/4668/2720/3667/9588/27163/5538/3295/2717/51170/283927/8660/4758/949/4051/2517/3074/57104/3032/51099/4258/7941/2760/1545/1593
GO:0090130	tissue migration	293	-0.359044	-1.47855	0.00201704	0.0453983	0.0401284	2024	tags=20%, list=13%, signal=18%	5547/340719/6868/11221/5340/3397/207/25/57142/4780/6239/1460/5606/51564/54567/8766/3373/3164/493/80005/2196/2050/57175/8754/5336/6776/23129/5170/57669/8742/51094/64218/23603/387/9839/5025/116844/4215/6280/5291/8660/152007/3091/5728/949/4318/301/54453/1512/6286/2896/23328/8829/9314/388/1839/1545/6283/7057
GO:0090132	epithelium migration	288	-0.363637	-1.50032	0.00206036	0.0462022	0.040839	2024	tags=20%, list=13%, signal=18%	5547/340719/6868/11221/5340/3397/207/25/57142/4780/6239/1460/5606/51564/54567/8766/3373/3164/493/80005/2196/2050/57175/8754/5336/6776/23129/5170/57669/8742/51094/64218/23603/387/9839/5025/116844/4215/6280/5291/8660/152007/3091/5728/949/4318/301/54453/1512/6286/2896/23328/8829/9314/388/1839/1545/6283/7057
GO:0048659	smooth muscle cell proliferation	136	-0.425356	-1.61565	0.00209906	0.0468969	0.0414531	906	tags=13%, list=6%, signal=13%	30008/2069/283/2081/5724/10891/7128/1991/5728/4318/1026/199/7099/9314/1839/10221/7057/3725
GO:0019377	glycolipid catabolic process	22	-0.691996	-1.85467	0.00213241	0.0474677	0.0419576	1393	tags=41%, list=9%, signal=37%	950/285362/4668/2720/2717/4758/2517/3074/2760
GO:0014002	astrocyte development	41	-0.574875	-1.77052	0.00216339	0.0479814	0.0424117	560	tags=27%, list=3%, signal=26%	3553/28514/9839/6279/6280/7431/3459/2896/7099/4035/728
GO:0071320	cellular response to cAMP	47	-0.552418	-1.74945	0.00221802	0.0490142	0.0433246	674	tags=17%, list=4%, signal=16%	5311/9693/5724/65010/677/2203/1545/366
GO:0048246	macrophage chemotaxis	39	-0.58078	-1.77745	0.00224976	0.0495355	0.0437854	1619	tags=23%, list=10%, signal=21%	57509/5919/3958/5595/51192/719/728/6348/7057
GO:0042537	benzene-containing compound metabolic process	24	-0.660696	-1.81421	0.00226715	0.0496996	0.0439304	890	tags=21%, list=6%, signal=20%	2946/8942/2948/1545/2944
GO:0042267	natural killer cell mediated cytotoxicity	72	0.480829	1.76056	0.00227357	0.0496996	0.0439304	1359	tags=24%, list=8%, signal=22%	3824/3002/4818/914/10125/114836/4068/8807/3902/56253/5272/57823/3105/3822/3606/634/259197
GO:1990748	cellular detoxification	108	-0.452422	-1.6656	0.00228232	0.0497121	0.0439415	1242	tags=19%, list=8%, signal=18%	847/3043/27244/2878/119391/114757/84817/10935/140809/2098/10058/2946/9588/216/6280/4353/2952/2879/4258/3240/2944
GO:0060263	regulation of respiratory burst	16	-0.733964	-1.82246	0.00231601	0.0499842	0.044182	2299	tags=50%, list=14%, signal=43%	5879/3630/11221/6223/64581/6280/2896/653361
GO:1902043	positive regulation of extrinsic apoptotic signaling pathway via death domain receptors	12	-0.764281	-1.78418	0.00232105	0.0499842	0.044182	1691	tags=33%, list=11%, signal=30%	467/658/6788/7057
GO:0007269	neurotransmitter secretion	137	-0.42274	-1.60997	0.00232772	0.0499842	0.044182	3339	tags=31%, list=21%, signal=24%	10815/51248/339302/6814/6865/5906/9900/5028/6854/22999/84062/632/23025/673/11255/26509/488/200933/6861/80331/54407/6572/3164/23396/8775/84961/57617/79772/8541/23557/2054/27345/7779/5538/6809/8825/120892/5027/8676/6813/84446/8291
GO:0099643	signal release from synapse	137	-0.42274	-1.60997	0.00232772	0.0499842	0.044182	3339	tags=31%, list=21%, signal=24%	10815/51248/339302/6814/6865/5906/9900/5028/6854/22999/84062/632/23025/673/11255/26509/488/200933/6861/80331/54407/6572/3164/23396/8775/84961/57617/79772/8541/23557/2054/27345/7779/5538/6809/8825/120892/5027/8676/6813/84446/8291

## Sheet: R vs NR 3M
ID	Description	setSize	enrichmentScore	NES	pvalue	p.adjust	qvalue	rank	leading_edge	core_enrichment
GO:0042060	wound healing	394	-0.417358	-1.90301	2.44121e-09	1.48352e-05	1.24759e-05	2859	tags=28%, list=18%, signal=24%	5068/5291/2677/6385/2266/1281/64805/2125/2335/80274/79001/5058/9002/221037/57175/5624/1192/128866/1609/94/387/83706/2876/6376/5754/79602/4638/2683/1311/100506658/710/4627/89781/114897/5336/7001/1816/1432/22915/6609/10672/5894/5054/81542/26127/1608/239/10451/2316/5547/6812/2150/2778/151/7035/2191/2207/6403/5359/4763/5728/2811/6814/949/7094/5341/3678/2004/10398/71/3705/3690/57132/7099/301/5196/7454…
GO:0072593	reactive oxygen species metabolic process	216	-0.485264	-2.08663	7.15342e-09	2.17357e-05	1.82789e-05	2465	tags=29%, list=15%, signal=25%	5027/405753/387/2876/2358/2185/5366/26574/10935/57580/7350/5336/7001/11035/55486/1816/1432/185/4353/3988/56848/2950/255027/4688/239/5547/4689/7351/2150/3952/1536/5166/2539/10193/1535/2885/683/7099/5165/51167/653361/7305/64581/1545/120892/3684/706/6622/10901/80149/2309/3047/3048/1026/3039/3099/54541/3091/3240/3040/8870/3043/7057
GO:0006909	phagocytosis	222	-0.46705	-2.01988	2.79621e-08	5.6642e-05	4.76338e-05	1413	tags=27%, list=9%, signal=25%	3146/4688/1089/10451/5881/84466/721/1785/7087/4689/7879/2150/8877/7097/3952/2207/6845/114786/5359/63916/1535/1201/949/2268/5199/25/3385/5914/22918/4035/3690/83871/7099/301/4647/8685/4240/3600/1794/7305/1991/2212/4481/10960/3394/64581/196527/23603/3684/9936/199/10326/2219/55647/19/929/140885/2209/8291/7057
GO:0007596	blood coagulation	217	-0.463509	-1.9964	5.68443e-08	8.63607e-05	7.26261e-05	2087	tags=27%, list=13%, signal=24%	1311/710/4627/89781/114897/5336/7001/1432/22915/10672/5054/81542/1608/239/10451/2316/6812/2150/2778/151/7035/2191/2207/6403/5359/2811/6814/7094/5341/10398/71/3705/3690/7099/5196/7454/10627/10077/2776/7450/5055/196527/653145/84034/51206/5329/5023/5270/2162/10855/953/81027/340205/2815/7391/2153/5627/3043/7057
GO:1903034	regulation of response to wounding	160	-0.499773	-2.07413	1.19247e-07	0.000120778	0.000101569	2122	tags=26%, list=13%, signal=23%	4638/4756/100506658/710/114897/7001/22915/2043/5054/9860/5604/5605/81542/239/90865/2316/8428/2150/2281/7035/2191/5728/2811/71/301/2303/64581/5055/56963/196527/84034/5329/9314/5270/10855/2896/7391/7128/5627/7852/1839/7057
GO:0050817	coagulation	221	-0.460833	-1.98937	1.09275e-07	0.000120778	0.000101569	2087	tags=27%, list=13%, signal=24%	1311/710/4627/89781/114897/5336/7001/1432/22915/10672/5054/81542/1608/239/10451/2316/6812/2150/2778/151/7035/2191/2207/6403/5359/2811/6814/7094/5341/10398/71/3705/3690/7099/5196/7454/10627/10077/2776/7450/5055/196527/653145/84034/51206/5329/5023/5270/2162/10855/953/81027/340205/2815/7391/2153/5627/3043/7057
GO:0042254	ribosome biogenesis	270	0.417594	1.93734	1.45326e-07	0.000126164	0.000106099	3049	tags=36%, list=19%, signal=30%	84294/27341/10521/10199/54552/9045/51010/285855/55035/55299/55661/25926/51106/6228/6202/6041/5036/26149/23076/84549/153443/10360/51042/11137/81875/5303/6209/51065/117246/9816/5393/1736/51491/55027/708/6838/3669/10528/55636/51441/6193/23560/10436/57050/11224/54680/6218/55003/6206/26156/5394/27043/140801/51119/55695/404672/6147/9724/10557/705/65095/9092/83743/29081/51547/55759/30836/79707/23029/104…
GO:0050878	regulation of body fluid levels	355	-0.39238	-1.77327	2.08944e-07	0.000158719	0.000133477	2087	tags=21%, list=13%, signal=19%	1311/710/6582/4627/89781/114897/5336/65267/7001/65266/1432/1131/22915/10672/5054/81542/1608/239/6338/10451/2316/6812/2150/2778/151/7035/2191/2207/6403/4580/5021/5359/1036/1535/2811/6814/7094/5341/9612/10398/71/3705/3690/7099/5196/8648/7454/10627/10077/2776/25946/7450/5055/196527/653145/84034/51206/5329/5023/2131/5270/2355/2162/10855/953/81027/340205/2815/7391/2153/133/3099/3091/5627/3043/7057
GO:0043277	apoptotic cell clearance	47	-0.674868	-2.29202	3.15688e-07	0.000162968	0.00013705	1827	tags=36%, list=11%, signal=32%	146722/80208/3146/5881/84466/721/114786/949/5914/4035/3690/301/8685/4240/7305/2219/7057
GO:0015670	carbon dioxide transport	15	-0.870394	-2.2545	2.8882e-07	0.000162968	0.00013705	80	tags=40%, list=0%, signal=40%	3047/3048/760/3039/3040/3043
GO:0007599	hemostasis	224	-0.448598	-1.93781	3.21806e-07	0.000162968	0.00013705	2087	tags=33%, list=13%, signal=29%	5291/2677/2266/1281/64805/80274/79001/9002/221037/5624/1192/1609/83706/2313/1311/710/4627/89781/114897/5336/7001/1432/22915/10672/5054/81542/1608/239/10451/2316/6812/2150/2778/151/7035/2191/2207/6403/5359/2811/6814/7094/5341/10398/71/3705/3690/7099/5196/7454/10627/10077/2776/25946/7450/5055/196527/653145/84034/51206/5329/5023/5270/2162/10855/953/81027/340205/2815/7391/2153/5627/3043/7057
GO:0034470	ncRNA processing	356	0.376376	1.81271	2.71384e-07	0.000162968	0.00013705	3108	tags=32%, list=19%, signal=27%	84294/27341/10521/10199/56165/144233/9045/51010/339175/91801/285855/55035/55299/55661/25926/54517/283989/56339/83480/25940/51106/112858/6202/6041/5036/23076/4088/9836/84549/153443/84872/10360/11137/5303/6209/80324/117246/5393/1736/8270/57508/3669/127253/10528/55636/51441/23560/10436/57050/11224/6741/54680/6218/131965/64852/26156/5394/11102/27043/27304/51119/55695/404672/7737/9724/54974/10557/8737…
GO:0015669	gas transport	21	-0.809199	-2.27373	6.02852e-07	0.00027742	0.0002333	80	tags=29%, list=0%, signal=28%	3047/3048/760/3039/3040/3043
GO:0051051	negative regulation of transport	386	-0.382348	-1.73867	6.39112e-07	0.00027742	0.0002333	3286	tags=27%, list=21%, signal=22%	54899/51763/5715/130399/51686/6311/51719/4947/2697/2065/3060/2332/10550/91942/9446/9647/10971/1020/140775/54602/1268/5978/8301/415116/3745/4734/8074/79651/8399/6865/2185/1394/8898/150684/4756/10288/18/9478/65267/65266/146722/4828/27342/88455/1814/337867/8724/6720/124935/91404/3146/29091/7351/51465/7879/2150/151/79890/2281/7097/3280/3952/1407/5359/6688/4763/4851/1409/344/5728/29993/6814/1742/805/2…
GO:0022613	ribonucleoprotein complex biogenesis	385	0.361583	1.75381	7.96521e-07	0.000302529	0.000254415	3049	tags=31%, list=19%, signal=26%	6634/84294/27341/10521/10199/54552/9045/51010/11051/285855/55035/55299/55661/25926/51106/6228/6202/6041/5036/26149/23076/9416/6733/84549/153443/10360/51042/11137/81875/5303/6209/23521/51065/117246/6637/9816/5393/1736/51491/55027/23450/708/6838/3669/27339/10528/55636/3326/51441/6193/23560/10436/57050/11224/79084/54680/6218/55003/6206/9733/26156/5394/27043/10946/140801/84844/51119/55695/404672/6147…
GO:0009991	response to extracellular stimulus	479	-0.363182	-1.68068	7.91775e-07	0.000302529	0.000254415	3485	tags=31%, list=22%, signal=25%	5179/11133/9706/6915/5587/6554/213/55364/9388/8915/3170/9573/389400/5337/130399/5106/7425/4654/3060/7378/25828/23530/23274/6653/54407/27344/80315/9227/1268/1032/5164/6696/3309/717/8850/3480/27102/4852/7249/2/3141/3745/8074/22937/340024/5027/3651/1030/5313/1513/2876/659/5970/6198/2648/5287/5366/25959/5899/51256/3992/11170/7350/210/58/8493/65266/1432/5595/4353/10634/3988/81788/64127/6720/6751/1452/…
GO:0006364	rRNA processing	191	0.435108	1.92375	8.78607e-07	0.000314076	0.000264126	3049	tags=38%, list=19%, signal=31%	84294/27341/10521/10199/9045/51010/285855/55035/55299/55661/25926/51106/6202/6041/5036/23076/84549/153443/10360/11137/5303/6209/117246/5393/1736/3669/10528/55636/51441/23560/10436/57050/11224/54680/6218/26156/5394/27043/51119/55695/404672/9724/10557/705/65095/9092/29081/51547/55759/79707/23029/10412/2091/9277/54433/92856/57109/51504/51202/6208/57647/134430/84135/51154/11340/54913/90121/4736/51602…
GO:0016072	rRNA metabolic process	225	0.417607	1.89465	1.1036e-06	0.000372589	0.000313333	3287	tags=38%, list=21%, signal=31%	84294/27341/10521/10199/9045/51010/64425/285855/55035/55299/55661/25926/51106/6202/53918/6041/5036/23076/84549/153443/10360/11137/5303/6209/117246/5393/1736/84172/3669/10528/55636/51441/23560/9014/10436/57050/11224/54680/6218/26156/5394/27043/51119/55695/404672/9724/10557/705/65095/9092/29081/51547/55759/10927/79707/23029/10412/4691/2091/9277/7157/54433/92856/57109/51504/51202/6208/57647/134430/8…
GO:0019755	one-carbon compound transport	25	-0.769768	-2.29195	1.83535e-06	0.000507104	0.000426456	80	tags=36%, list=0%, signal=36%	343/89872/3047/3048/760/3039/366/3040/3043
GO:0010042	response to manganese ion	17	-0.829969	-2.19211	1.69953e-06	0.000507104	0.000426456	744	tags=41%, list=5%, signal=39%	8754/7037/728294/120892/706/468/5743
GO:0050851	antigen receptor-mediated signaling pathway	173	0.449238	1.9586	1.59023e-06	0.000507104	0.000426456	1166	tags=23%, list=7%, signal=21%	917/1236/930/2633/3119/3105/54900/640/5788/50852/973/974/3115/55024/925/3783/916/4068/79037/1540/27040/3932/100/89857/115352/868/59338/1445/54542/5335/5583/54923/6654/84433/3635/933/3702/2534/8631
GO:0007033	vacuole organization	207	-0.441811	-1.89523	1.88598e-06	0.000507104	0.000426456	3558	tags=48%, list=22%, signal=38%	51100/5322/285180/411/8723/4534/25989/79158/7942/64422/55823/5119/5298/29911/1386/7805/51552/23241/9706/4948/27183/51151/5868/55014/51542/23673/3073/4669/6048/440026/10043/23341/5861/54982/140775/339122/950/8406/57617/23130/401409/5027/128866/55858/57533/51606/2583/23503/84286/5287/5899/252839/89781/10312/9821/64112/80208/55353/89849/3988/90410/488/7030/7879/58476/533/96459/1201/137886/10533/8408…
GO:0001819	positive regulation of cytokine production	463	-0.357906	-1.65302	1.91927e-06	0.000507104	0.000426456	1800	tags=22%, list=11%, signal=20%	4828/3148/10211/84868/1654/80381/4776/11027/695/8482/5054/64127/56848/1116/4838/8780/3146/90865/247/9971/51744/283420/3135/7292/3556/2597/10555/2150/3659/8877/7097/3952/400709/1536/2207/55703/5144/1535/55122/56666/727/1604/26191/91947/2268/25/5004/84282/5914/22861/7099/301/7297/3965/5196/1051/10159/3600/7305/1991/719/2212/91662/1649/2069/8848/55655/3394/64581/23643/6348/353514/1545/4210/120892/46…
GO:0032543	mitochondrial translation	119	0.480637	1.97323	2.33214e-06	0.000590518	0.000496603	3311	tags=41%, list=21%, signal=33%	57505/79590/51373/219402/51067/51650/51023/64975/55173/65993/29074/64979/54148/26589/708/28998/29093/65008/90480/124454/51318/64978/64951/51069/79072/64983/51258/80222/51642/64976/28973/54948/54534/28957/64981/65005/23107/55005/51073/55699/118487/8846/122704/84769/128308/51204/63875/7818/10240
GO:0031667	response to nutrient levels	453	-0.361059	-1.66322	2.73204e-06	0.000664105	0.000558487	3695	tags=33%, list=23%, signal=26%	27244/1386/3371/8614/10524/4914/4780/5594/5179/11133/9706/6915/5587/6554/213/55364/9388/8915/3170/9573/389400/5337/130399/5106/7425/4654/3060/7378/25828/23530/23274/6653/54407/27344/80315/9227/1268/1032/5164/6696/3309/717/8850/3480/27102/4852/7249/2/3141/3745/8074/22937/340024/3651/1030/5313/1513/2876/659/5970/6198/2648/5287/5366/25959/5899/51256/3992/11170/7350/210/8493/65266/1432/5595/4353/1063…
GO:2000377	regulation of reactive oxygen species metabolic process	136	-0.490733	-1.98219	2.85496e-06	0.00066455	0.000558861	2412	tags=30%, list=15%, signal=26%	405753/387/2358/2185/26574/7350/5336/7001/11035/55486/1432/185/56848/2950/255027/5547/2150/3952/2539/10193/1535/2885/683/7099/5165/7305/64581/1545/120892/3684/706/6622/10901/80149/2309/1026/3099/3091/3240/8870/7057
GO:0002250	adaptive immune response	445	0.339505	1.66497	2.95258e-06	0.00066455	0.000558861	1166	tags=16%, list=7%, signal=15%	917/3107/3117/930/1524/3112/3119/3105/2205/6504/54900/5788/50852/3575/257101/973/974/3115/4063/3113/7374/114836/939/925/2215/8772/3126/51010/89790/3902/959/5133/51176/8320/916/4068/923/27040/1235/2956/23495/5294/3824/100/54941/10859/5551/89857/27240/8832/84876/10538/55824/1445/4092/54542/54923/4436/23411/8809/5588/3635/3111/708/3702/2534/30009/4277/3120/9466/8631
GO:0071706	tumor necrosis factor superfamily cytokine production	164	-0.452909	-1.88086	4.09314e-06	0.000829134	0.00069727	1722	tags=27%, list=11%, signal=24%	84868/4776/11027/695/64127/56848/2950/3146/90865/9971/51465/7097/3952/1536/1535/26191/284/5004/5914/50856/7099/3965/5196/7305/2212/64581/23643/6348/353514/7538/120892/945/706/3459/11213/64170/80149/929/140885/4157/602/8767/7128/7057
GO:1903555	regulation of tumor necrosis factor superfamily cytokine production	164	-0.452909	-1.88086	4.09314e-06	0.000829134	0.00069727	1722	tags=27%, list=11%, signal=24%	84868/4776/11027/695/64127/56848/2950/3146/90865/9971/51465/7097/3952/1536/1535/26191/284/5004/5914/50856/7099/3965/5196/7305/2212/64581/23643/6348/353514/7538/120892/945/706/3459/11213/64170/80149/929/140885/4157/602/8767/7128/7057
GO:0015711	organic anion transport	421	-0.360553	-1.64779	4.02029e-06	0.000829134	0.00069727	1886	tags=17%, list=12%, signal=15%	51700/9197/6541/4828/6520/285641/1814/606495/6538/28968/387700/9120/124935/55144/4257/6539/55238/5375/1382/7351/6812/10559/206358/3952/6555/8604/4763/6583/65010/1201/292/120103/23443/29015/123096/5243/145389/9121/6506/5025/51228/7355/5320/51167/94097/6533/10165/10955/83959/119559/123/376497/5660/9056/6622/10057/29988/5743/51706/56606/57864/55356/2180/116362/5997/3553/366/144195/6515/8660/7057
GO:0015671	oxygen transport	14	-0.859529	-2.20001	4.6062e-06	0.000839325	0.00070584	80	tags=36%, list=0%, signal=36%	3047/3048/3039/3040/3043
GO:0061041	regulation of wound healing	124	-0.499816	-1.99818	4.29619e-06	0.000839325	0.00070584	2122	tags=24%, list=13%, signal=21%	4638/100506658/710/114897/7001/22915/5054/81542/239/2150/7035/2191/5728/2811/71/301/2303/64581/5055/196527/84034/5329/5270/10855/7391/7128/5627/7852/1839/7057
GO:0140053	mitochondrial gene expression	144	0.451037	1.91054	4.97214e-06	0.000839325	0.00070584	3311	tags=39%, list=21%, signal=31%	57505/79590/51373/219402/51067/51106/51650/51023/64975/55173/65993/29074/400916/80324/64979/54148/26589/708/28998/79675/29093/65008/90480/124454/51318/64978/64951/51069/79072/64983/51258/80222/51642/64976/28973/54948/54534/28957/84275/64981/87178/65005/9238/23107/55005/51073/55699/118487/8846/122704/84769/128308/51204/63875/7818/10240
GO:0070482	response to oxygen levels	310	-0.392947	-1.76565	4.54155e-06	0.000839325	0.00070584	1320	tags=15%, list=8%, signal=14%	5352/1387/6659/7351/7097/3952/1536/317/5021/4763/4851/824/10533/9124/842/7037/1312/54890/5165/7412/3297/523/64223/51167/1027/57085/283/9839/9463/4602/663/468/537/28996/665/29988/5743/2355/2309/7391/1026/133/3099/54541/3091/7852/4929/7057
GO:0006979	response to oxidative stress	358	-0.381102	-1.71966	4.73257e-06	0.000839325	0.00070584	2361	tags=22%, list=15%, signal=19%	2876/27067/5970/2706/57465/3066/2185/6278/10935/3163/2936/7350/210/7001/11035/116988/5595/4353/695/22921/2054/4257/2950/488/11284/5195/8428/7351/5742/2281/8877/4482/10494/3417/2539/694/4831/824/5829/9124/25/8754/1312/3297/57679/653361/1612/10891/4303/10105/83959/1545/5311/120892/4602/6622/80310/199/9314/9588/468/79912/2879/5743/6778/80149/140885/2309/2081/3725/3039/7128/3091/3240/3040/4929/3304/3…
GO:0002237	response to molecule of bacterial origin	330	-0.381146	-1.71539	4.8441e-06	0.000839325	0.00070584	2420	tags=28%, list=15%, signal=24%	3595/4057/387/7867/834/5970/6198/2706/6376/3066/6278/10563/9516/10935/57379/10288/210/5336/7001/22843/1432/2635/3148/5595/4353/84868/85363/11027/695/3656/5054/64127/1440/10594/2950/3146/9971/721/7292/7097/6403/4851/7431/55122/63826/824/842/6891/949/1604/26191/25/8754/6279/5914/7099/7412/3297/23328/3965/5196/1051/3032/1991/654/3394/23643/4792/7538/706/6622/11213/968/64170/5743/2355/4258/19/57162/8…
GO:1903036	positive regulation of response to wounding	71	-0.572134	-2.10655	5.17656e-06	0.000850215	0.000714999	2122	tags=27%, list=13%, signal=23%	4638/100506658/7001/5054/2316/8428/2281/71/301/2303/64581/196527/84034/10855/2896/7391/7852/1839/7057
GO:0019915	lipid storage	83	-0.555962	-2.09129	5.86991e-06	0.000938722	0.000789429	1656	tags=33%, list=10%, signal=29%	3988/6720/9619/346/26580/8694/3952/1407/23761/6646/949/84266/3690/8204/4481/123/4792/51099/57104/10577/2760/3074/19/80149/2867/27141/3553
GO:0010575	positive regulation of vascular endothelial growth factor production	30	-0.711523	-2.21799	6.11258e-06	0.000952465	0.000800987	905	tags=43%, list=6%, signal=41%	5970/284340/4838/727/719/1545/468/5743/10855/55959/728/3553/3091
GO:0065004	protein-DNA complex assembly	149	0.442999	1.88017	6.63739e-06	0.00100838	0.000848013	4369	tags=47%, list=27%, signal=34%	25842/1810/64425/29079/9787/1062/112950/219541/4171/23421/5706/8467/7343/2957/9443/4676/11177/85453/9014/144108/9733/51053/4674/6878/1058/9477/11198/6662/404672/5889/6879/400569/83743/9735/1616/7258/55355/7157/6908/7290/79003/55839/9442/2491/9412/23493/4675/26054/4869/64591/90390/1063/2958/23234/6875/5888/8208/7259/5928/55832/54457/51003/6872/64946/2972/84246/83860/55290/51586/55588
GO:0090303	positive regulation of wound healing	59	-0.604376	-2.15829	7.28733e-06	0.00108012	0.000908344	704	tags=19%, list=4%, signal=18%	71/301/2303/64581/196527/84034/10855/7391/7852/1839/7057
GO:0032640	tumor necrosis factor production	159	-0.458323	-1.8977	7.95309e-06	0.00109843	0.000923738	1722	tags=28%, list=11%, signal=25%	84868/4776/11027/695/64127/56848/2950/3146/90865/9971/51465/7097/3952/1536/1535/26191/284/5004/5914/50856/7099/3965/5196/7305/2212/64581/23643/6348/353514/7538/120892/945/706/3459/11213/64170/80149/929/140885/4157/602/8767/7128/7057
GO:0032680	regulation of tumor necrosis factor production	159	-0.458323	-1.8977	7.95309e-06	0.00109843	0.000923738	1722	tags=28%, list=11%, signal=25%	84868/4776/11027/695/64127/56848/2950/3146/90865/9971/51465/7097/3952/1536/1535/26191/284/5004/5914/50856/7099/3965/5196/7305/2212/64581/23643/6348/353514/7538/120892/945/706/3459/11213/64170/80149/929/140885/4157/602/8767/7128/7057
GO:0071496	cellular response to external stimulus	304	-0.389146	-1.74376	7.64645e-06	0.00109843	0.000923738	2686	tags=27%, list=17%, signal=23%	5164/3309/8850/3480/7249/3745/6548/8074/5027/1030/1513/9020/659/834/6198/5287/5366/25959/5899/51256/3992/11170/7100/8493/5595/10634/81788/6720/1452/4214/2022/26153/90865/5571/9971/6423/6494/8428/1387/7351/3659/133746/3952/7071/5166/96459/8473/6715/9681/10533/8408/3920/29103/3690/7099/1312/6506/7412/51422/8648/64223/55062/7534/654/23710/123/9463/120892/4055/51311/968/468/5743/80149/2309/1824/7391/…
GO:2000379	positive regulation of reactive oxygen species metabolic process	66	-0.58407	-2.12622	9.11474e-06	0.00117852	0.000991088	2412	tags=38%, list=15%, signal=32%	405753/2358/2185/5336/11035/1432/185/2950/2150/3952/10193/1535/2885/7099/7305/64581/1545/3684/706/6622/10901/80149/2309/1026/7057
GO:0007040	lysosome organization	96	-0.517342	-1.99529	9.06014e-06	0.00117852	0.000991088	2860	tags=44%, list=18%, signal=36%	54982/950/8406/57617/5027/128866/55858/51606/23503/84286/252839/89781/10312/80208/55353/3988/7030/7879/533/96459/1201/9296/3920/83985/5538/83871/57132/57192/4647/523/1200/10159/120892/2548/219931/537/8804/55647/3074/535/19/2896
GO:0080171	lytic vacuole organization	96	-0.517342	-1.99529	9.06014e-06	0.00117852	0.000991088	2860	tags=44%, list=18%, signal=36%	54982/950/8406/57617/5027/128866/55858/51606/23503/84286/252839/89781/10312/80208/55353/3988/7030/7879/533/96459/1201/9296/3920/83985/5538/83871/57132/57192/4647/523/1200/10159/120892/2548/219931/537/8804/55647/3074/535/19/2896
GO:0032259	methylation	183	0.419272	1.85216	9.58767e-06	0.00121384	0.00102079	2421	tags=26%, list=15%, signal=22%	6634/79918/7298/144233/339175/91801/8320/3275/56339/25940/51106/114826/23091/54737/9836/11108/51805/57721/8467/117246/6637/127253/142/51603/10436/51611/131965/648/83852/55695/1544/6419/29081/2146/6635/60487/8731/2145/56341/55209/6636/2091/115286/51451/4255/51504/54093
GO:0031668	cellular response to extracellular stimulus	241	-0.404324	-1.76267	1.0547e-05	0.00130805	0.00110002	2686	tags=27%, list=17%, signal=23%	5164/3309/8850/3480/7249/3745/8074/5027/1030/1513/659/6198/5287/5366/25959/5899/51256/3992/11170/8493/5595/10634/81788/6720/1452/26153/5571/9971/6423/6494/8428/1387/7351/133746/3952/7071/5166/96459/8473/6715/9681/10533/8408/3920/29103/1312/6506/7412/51422/8648/64223/55062/7534/23710/123/9463/120892/968/468/80149/2309/1824/7391/432/1026/4929
GO:0002833	positive regulation of response to biotic stimulus	351	-0.367876	-1.66395	1.12018e-05	0.00133477	0.00112249	2340	tags=26%, list=15%, signal=23%	2358/8638/7867/834/5970/3551/5537/55366/3821/25827/4332/7100/5336/63906/146722/3148/10211/84868/1654/85363/1520/11027/695/3656/64127/1452/8780/3146/9971/3135/3093/1387/4034/2150/3659/9958/9698/7097/400709/57590/140609/5225/5094/5359/6688/55703/29915/285852/1535/55122/9782/6397/26191/84282/6279/22861/7099/23328/8878/83737/7305/2069/51296/654/64581/23643/4210/4792/84034/9867/11213/51311/2219/64170/…
GO:0031349	positive regulation of defense response	451	-0.347801	-1.60139	1.10705e-05	0.00133477	0.00112249	2340	tags=25%, list=15%, signal=22%	2358/8638/7867/834/5970/3551/6376/23765/5537/2925/55366/3821/25827/4332/7100/5336/63906/146722/3148/185/5595/10211/84868/1654/85363/1520/11027/695/3656/5054/64127/1452/8780/3146/90865/9971/3135/7292/3093/1387/4034/2150/3659/9958/9698/7097/400709/57590/140609/5225/6845/5094/5359/6688/55703/29915/285852/1535/55122/9782/6397/26191/84282/6279/22861/7099/241/1051/5320/8878/3600/83737/7305/91662/2069/5…
GO:0010573	vascular endothelial growth factor production	35	-0.66959	-2.13003	1.16906e-05	0.00136622	0.00114894	905	tags=40%, list=6%, signal=38%	3570/5970/284340/4838/727/719/1545/468/5743/10855/55959/728/3553/3091
GO:1905953	negative regulation of lipid localization	45	-0.635887	-2.13799	1.32021e-05	0.00151376	0.00127302	1427	tags=27%, list=9%, signal=24%	9619/3952/1407/344/3690/4792/51099/706/57104/19/8660/7057
GO:0032496	response to lipopolysaccharide	315	-0.381839	-1.71352	1.4529e-05	0.00163505	0.00137501	2923	tags=32%, list=18%, signal=26%	1910/3164/55593/5724/6280/6374/27063/4091/26273/1268/717/3620/5027/3595/4057/387/7867/834/5970/6198/2706/6376/3066/6278/10563/9516/10935/57379/10288/210/5336/7001/22843/1432/2635/3148/5595/4353/84868/85363/11027/695/3656/5054/64127/1440/10594/2950/3146/9971/7292/7097/6403/4851/7431/55122/63826/824/842/949/1604/26191/25/8754/6279/5914/7099/7412/3297/23328/3965/5196/1051/3032/1991/654/3394/23643/47…
GO:0071216	cellular response to biotic stimulus	231	-0.406574	-1.7627	1.72439e-05	0.0019053	0.00160228	2384	tags=30%, list=15%, signal=26%	4057/387/834/5970/6376/10563/9516/57379/10288/5336/7001/22843/1432/2635/3148/5595/84868/85363/11027/695/3656/5054/64127/1440/10594/2950/2932/3146/9971/7292/7097/317/4851/7431/8243/824/949/1604/26191/25/8754/5914/7099/3297/23328/5196/3032/1649/654/3394/64581/23643/4792/7538/706/11213/968/19/80149/5142/929/140885/9450/8767/978/5473/3553/7128/5197
GO:0048659	smooth muscle cell proliferation	136	-0.466805	-1.88553	1.82379e-05	0.00197914	0.00166438	2632	tags=29%, list=16%, signal=25%	1499/3480/3486/3570/659/6198/7536/6376/10818/56998/55810/7015/7434/10672/7702/30008/3398/4763/5728/4209/3690/7099/1991/1027/10891/1649/2069/283/4602/80310/199/9314/348093/5743/2081/3725/1026/7128/1839/7057
GO:0010574	regulation of vascular endothelial growth factor production	32	-0.689692	-2.19095	1.92716e-05	0.00201919	0.00169807	905	tags=31%, list=6%, signal=30%	727/719/1545/468/5743/10855/55959/728/3553/3091
GO:0043414	macromolecule methylation	126	0.462281	1.92229	1.89954e-05	0.00201919	0.00169807	2421	tags=28%, list=15%, signal=24%	6634/79918/144233/339175/91801/8320/3275/56339/25940/51106/23091/54737/9836/57721/8467/117246/6637/127253/142/10436/131965/648/55695/29081/2146/6635/8731/56341/6636/2091/115286/51451/4255/51504/54093
GO:0002396	MHC protein complex assembly	21	0.743237	2.14139	2.07901e-05	0.00210569	0.00177081	1151	tags=48%, list=7%, signal=44%	3117/3112/3119/3105/3115/3113/3126/6892/3111/3120
GO:0002501	peptide antigen assembly with MHC protein complex	21	0.743237	2.14139	2.07901e-05	0.00210569	0.00177081	1151	tags=48%, list=7%, signal=44%	3117/3112/3119/3105/3115/3113/3126/6892/3111/3120
GO:0006911	phagocytosis, engulfment	48	-0.615488	-2.09802	2.27513e-05	0.00226655	0.00190608	1381	tags=31%, list=9%, signal=29%	4627/5336/5881/84466/2150/6845/114786/8685/4481/196527/3684/199/19/2209/7057
GO:0044539	long-chain fatty acid import into cell	16	-0.81207	-2.11922	2.45513e-05	0.00240642	0.00202371	380	tags=25%, list=2%, signal=24%	376497/2180/8660/7057
GO:0031102	neuron projection regeneration	54	-0.590624	-2.06685	2.92238e-05	0.00281894	0.00237062	2683	tags=39%, list=17%, signal=32%	6696/3480/83999/4756/2043/10675/9860/5604/5605/2316/8428/2281/3913/23162/8408/1495/56963/706/9314/2896/133
GO:0036293	response to decreased oxygen levels	289	-0.377843	-1.6785	3.17854e-05	0.00301812	0.00253813	1320	tags=15%, list=8%, signal=14%	5352/1387/6659/7351/7097/3952/1536/317/5021/4763/4851/824/9124/842/7037/1312/54890/5165/7412/3297/64223/1027/57085/283/9839/9463/4602/663/468/28996/665/29988/5743/2355/2309/7391/133/3099/54541/3091/7852/4929/7057
GO:0008643	carbohydrate transport	142	-0.455778	-1.85406	3.28721e-05	0.00307329	0.00258452	2319	tags=23%, list=14%, signal=20%	8218/6198/55032/200010/5458/100506658/57210/1432/7015/9481/55625/10559/3952/65010/6814/89872/23443/5741/6506/51422/7355/376497/66035/29988/56606/55314/5473/3553/3099/366/144195/6515/8660
GO:0034219	carbohydrate transmembrane transport	122	-0.476452	-1.90126	3.44001e-05	0.00307426	0.00258533	2319	tags=24%, list=14%, signal=20%	8218/6198/200010/5458/100506658/57210/1432/7015/9481/55625/3952/65010/6814/89872/5741/6506/51422/376497/66035/29988/56606/55314/5473/3553/3099/366/144195/6515/8660
GO:0048660	regulation of smooth muscle cell proliferation	134	-0.463864	-1.87178	3.43491e-05	0.00307426	0.00258533	2632	tags=29%, list=16%, signal=25%	1499/3480/3486/3570/659/6198/7536/6376/10818/56998/55810/7015/7434/10672/7702/30008/3398/4763/5728/4209/3690/7099/1991/1027/10891/2069/283/4602/80310/199/9314/348093/5743/2081/3725/1026/7128/1839/7057
GO:0030168	platelet activation	133	-0.461928	-1.86378	3.35907e-05	0.00307426	0.00258533	2087	tags=36%, list=13%, signal=32%	5291/2266/1281/64805/9002/1192/1609/83706/1311/4627/114897/5336/1432/22915/10672/81542/1608/239/10451/2316/6812/2778/151/2207/6403/5359/2811/6814/7094/5341/10398/71/3690/7099/5196/10627/10077/2776/7450/84034/51206/5023/5270/953/81027/340205/2815/3043
GO:0042542	response to hydrogen peroxide	95	-0.501356	-1.9274	3.67675e-05	0.00316541	0.00266199	1296	tags=22%, list=8%, signal=20%	8428/2281/8877/10494/824/25/8754/3297/10105/1545/4602/80310/9314/6778/140885/2081/3039/7128/3240/3040/3043
GO:0033002	muscle cell proliferation	193	-0.412703	-1.75361	3.75037e-05	0.00316541	0.00266199	2675	tags=25%, list=17%, signal=21%	2260/861/1499/3480/3486/3570/659/6198/7536/6376/10818/56998/55810/1432/7015/7434/10672/7702/30008/84466/3398/4763/4851/5728/284/25/4209/3690/7099/2303/1991/1027/10891/1649/2069/283/4602/3720/80310/199/9314/348093/5743/2081/3725/1026/7128/1839/7057
GO:0005996	monosaccharide metabolic process	231	-0.399329	-1.73129	3.60173e-05	0.00316541	0.00266199	2686	tags=27%, list=17%, signal=23%	5164/5261/8850/3486/5771/1609/3651/4191/92579/132158/2648/5366/8445/2683/5232/2585/51363/114897/1432/9852/3988/1642/83440/5373/2519/2597/2720/80146/4122/3952/8534/1407/5166/8604/3636/8473/2539/57486/5236/3101/5372/2526/51094/80201/5741/5210/5165/7355/10165/10891/4123/10295/2517/2548/468/2027/5226/2203/150094/3099/5209/6515/8660
GO:1901136	carbohydrate derivative catabolic process	252	-0.395215	-1.72846	3.70489e-05	0.00316541	0.00266199	1921	tags=23%, list=12%, signal=21%	4668/27350/51005/339123/5016/201595/9611/6609/695/3988/83440/1116/55576/5571/1807/283927/285362/2519/2581/7351/23553/2597/2720/55741/11253/8473/5144/5236/22978/3101/5973/4245/313/1806/4759/84618/2799/80201/51422/64223/1471/11165/216/2717/2517/200315/2027/2760/3074/6448/10855/5142/80896/2203/978/3099/54541/3091/8870
GO:0051235	maintenance of location	302	-0.372759	-1.67	4.17111e-05	0.00347231	0.00292008	1937	tags=22%, list=12%, signal=20%	5336/7405/9350/55151/81573/9168/5331/3988/6720/8996/10142/3708/9619/346/7114/2316/26580/2281/8694/3952/1407/23345/5144/23761/2512/1535/2811/54832/6646/949/805/25/84266/6279/3690/57192/808/8204/1649/4481/10945/6348/123/4792/51099/5311/706/6622/2946/57584/57104/2548/10577/219931/2495/5552/2760/3074/19/80149/2867/2815/27141/3553/3099/2201
GO:0032891	negative regulation of organic acid transport	23	-0.726944	-2.11033	4.35597e-05	0.00354526	0.00298143	59	tags=26%, list=0%, signal=26%	18/124935/3952/5997/8660/7057
GO:0045766	positive regulation of angiogenesis	152	-0.438752	-1.80603	4.41242e-05	0.00354526	0.00298143	1727	tags=22%, list=11%, signal=20%	7015/6271/28514/5054/1116/4838/2022/6423/8877/1536/694/1512/3678/25/3690/23328/116844/2303/719/1545/84034/9314/8829/28996/80149/4814/728/2896/3553/133/3099/3091/7852/7057
GO:0062197	cellular response to chemical stress	282	-0.381644	-1.6897	4.43377e-05	0.00354526	0.00298143	2361	tags=23%, list=15%, signal=20%	2876/27067/834/5970/2706/57465/3066/4638/9990/10935/2936/7350/65267/7001/11035/116988/5595/4353/1654/695/2054/55144/4257/488/5195/9958/8877/4482/10494/2539/1201/4831/5829/10533/25/3297/64223/653361/1612/10891/1649/10105/83959/1545/5311/120892/4602/706/6622/80310/199/9314/468/79912/5743/6778/80149/140885/2309/2081/2203/3725/7128/3091/4929/3304
GO:0032637	interleukin-8 production	77	-0.528373	-1.96477	4.51891e-05	0.00356641	0.00299922	1685	tags=32%, list=11%, signal=29%	11027/5054/64127/1116/3146/51744/2150/7097/3952/26191/7099/301/3965/1991/1649/64581/945/9314/51311/2219/929/2867/602/3553/3304
GO:0042119	neutrophil activation	37	-0.641863	-2.0836	4.80941e-05	0.00365625	0.00307477	2071	tags=46%, list=13%, signal=40%	57580/6813/1776/11027/6338/2150/2207/6845/6688/6814/301/5320/3600/7305/3684/84106/2896
GO:0050854	regulation of antigen receptor-mediated signaling pathway	59	0.564458	2.06011	4.87339e-05	0.00365625	0.00307477	958	tags=27%, list=6%, signal=26%	1236/930/2633/5788/50852/3783/4068/79037/1540/3932/100/115352/868/5583/84433/933
GO:0071867	response to monoamine	55	-0.573538	-2.01916	4.86907e-05	0.00365625	0.00307477	2209	tags=31%, list=14%, signal=27%	9630/3066/1816/1814/2932/2316/6818/2782/333/2778/25/1312/23385/2776/2769/120892/2773
GO:0071869	response to catecholamine	55	-0.573538	-2.01916	4.86907e-05	0.00365625	0.00307477	2209	tags=31%, list=14%, signal=27%	9630/3066/1816/1814/2932/2316/6818/2782/333/2778/25/1312/23385/2776/2769/120892/2773
GO:0050857	positive regulation of antigen receptor-mediated signaling pathway	23	0.715034	2.09084	5.28131e-05	0.00391397	0.0032915	890	tags=39%, list=6%, signal=37%	1236/5788/50852/3783/1540/3932/100/5583/84433
GO:0006140	regulation of nucleotide metabolic process	81	-0.51881	-1.95126	5.50907e-05	0.00402897	0.00338821	1860	tags=23%, list=12%, signal=21%	339123/9611/56848/5571/7114/5166/8473/5165/51422/64223/10891/4199/706/6622/2203/978/54541/3091/8870
GO:1904018	positive regulation of vasculature development	155	-0.434274	-1.79584	5.63688e-05	0.00402897	0.00338821	1727	tags=22%, list=11%, signal=20%	7015/6271/28514/5054/1116/4838/2022/6423/8877/1536/694/1512/3678/25/3690/23328/116844/2303/719/1545/84034/9314/8829/28996/80149/4814/728/2896/3553/133/3099/3091/7852/7057
GO:0071222	cellular response to lipopolysaccharide	198	-0.416473	-1.77388	5.70168e-05	0.00402897	0.00338821	2384	tags=31%, list=15%, signal=27%	4057/387/834/5970/6376/10563/9516/57379/10288/5336/7001/22843/1432/2635/3148/5595/84868/85363/11027/3656/5054/64127/1440/10594/2950/3146/9971/7292/7097/7431/824/949/1604/26191/25/8754/5914/7099/3297/23328/5196/3032/654/3394/23643/4792/7538/706/11213/968/19/80149/5142/929/140885/9450/8767/5473/3553/7128/5197
GO:0050863	regulation of T cell activation	362	0.330991	1.59503	5.67327e-05	0.00402897	0.00338821	1435	tags=19%, list=9%, signal=18%	1236/3117/3112/3119/3105/6504/54900/5788/3575/257101/3115/3113/914/939/10808/8772/3126/283234/3902/10125/959/8876/51176/916/29851/56339/1540/923/27040/6647/3932/100/10859/27240/10538/8740/79626/86/868/55824/1445/4092/54542/55626/857/9479/6654/201633/84433/5588/6602/3111/9231/3574/6441/2534/9306/30009/3120/1511/57630/648/3604/865/3329/5170/6363/11151/3458
GO:0031103	axon regeneration	47	-0.597844	-2.03042	5.79579e-05	0.00403326	0.00339182	2683	tags=40%, list=17%, signal=34%	6696/3480/83999/4756/2043/10675/9860/5604/5605/2316/8428/2281/3913/23162/1495/56963/706/9314/2896
GO:0050818	regulation of coagulation	71	-0.530536	-1.95339	5.94814e-05	0.00403326	0.00339182	2056	tags=27%, list=13%, signal=23%	710/114897/7001/5054/81542/239/2150/7035/2191/2811/5055/196527/84034/5329/5270/10855/7391/5627/7057
GO:0016052	carbohydrate catabolic process	149	-0.4338	-1.78299	6.03961e-05	0.00403326	0.00339182	2771	tags=28%, list=17%, signal=23%	950/5834/51071/5261/8850/3938/5027/2712/5313/132158/5232/4668/339123/9611/3988/83440/5571/7351/2597/2720/8473/5236/3101/2526/4759/80201/51422/64223/2710/4123/5836/2548/2027/2760/3074/5226/2203/3099/54541/3091/8870
GO:0010876	lipid localization	445	-0.343439	-1.58208	5.99796e-05	0.00403326	0.00339182	1800	tags=17%, list=11%, signal=16%	4828/80208/57655/185/1814/5045/3988/114879/1119/6720/4833/9619/346/5375/3931/1382/58488/26580/8694/3952/29801/1407/114786/5359/6555/23761/344/1201/118987/54832/10765/55852/6646/949/118471/29015/83985/84266/5243/4035/3690/4018/1312/5025/51228/5320/8204/9218/4481/654/1601/123/376497/5660/4792/196527/51099/4602/706/57104/10577/219931/2760/3074/79895/5743/19/80149/2867/2180/27141/116362/3553/366/8660…
GO:0002831	regulation of response to biotic stimulus	477	-0.332643	-1.54005	5.85408e-05	0.00403326	0.00339182	2340	tags=25%, list=15%, signal=22%	2358/8638/7867/147945/834/5970/3551/6376/10875/200316/5537/55366/3821/25827/710/4332/146850/7100/5336/7001/63906/146722/3148/5595/10211/84868/1654/85363/1520/11027/695/3656/54765/64127/1452/8780/3146/9971/11140/3135/3093/1387/4034/2150/3659/9958/9698/7097/3952/400709/57590/140609/5225/5094/5359/6688/387837/55703/29915/285852/1535/55122/9782/22978/6397/3820/1604/26191/2268/84282/6279/22861/7099/23…
GO:0033238	regulation of amine metabolic process	29	-0.697599	-2.13757	6.57454e-05	0.00414605	0.00348667	1470	tags=34%, list=9%, signal=31%	18/6870/9971/1201/10295/9056/3684/493/217/4929
GO:2000191	regulation of fatty acid transport	29	-0.696962	-2.13561	6.57454e-05	0.00414605	0.00348667	651	tags=17%, list=4%, signal=17%	5025/2180/3553/8660/7057
GO:1903350	response to dopamine	52	-0.577201	-2.007	6.51756e-05	0.00414605	0.00348667	2209	tags=31%, list=14%, signal=27%	9630/3066/1816/1814/2932/2316/6818/2782/2778/25/1312/23385/2776/2769/120892/2773
GO:0032677	regulation of interleukin-8 production	76	-0.530221	-1.97008	6.47878e-05	0.00414605	0.00348667	1685	tags=33%, list=11%, signal=30%	11027/5054/64127/1116/3146/51744/2150/7097/3952/26191/7099/301/3965/1991/1649/64581/945/9314/51311/2219/929/2867/602/3553/3304
GO:2001234	negative regulation of apoptotic signaling pathway	216	-0.406843	-1.74942	6.61785e-05	0.00414605	0.00348667	2290	tags=22%, list=14%, signal=19%	5970/6198/6376/2140/26574/51060/7001/55486/9821/3148/6615/7015/1654/5894/5054/8996/2950/2932/255027/4170/6423/4335/2907/292/90/9709/85450/5196/599/10105/25946/55023/1495/120892/219790/5329/666/468/8829/2017/5743/3553/7128/3091/8870/4929/3304/7057
GO:0071466	cellular response to xenobiotic stimulus	188	-0.409512	-1.73472	6.34165e-05	0.00414605	0.00348667	730	tags=15%, list=5%, signal=15%	1571/2940/2950/9343/6818/1429/442038/5243/3690/7037/3297/2327/2330/1545/2946/54498/10057/5447/134147/19/5142/6283/2948/2203/2180/969/3553/7852/2944
GO:0010572	positive regulation of platelet activation	11	-0.842084	-2.02942	6.96793e-05	0.00427718	0.00359695	1378	tags=55%, list=9%, signal=50%	2316/6403/2811/5341/7099/2815
GO:0006885	regulation of pH	95	-0.493127	-1.89576	6.90044e-05	0.00427718	0.00359695	3611	tags=47%, list=23%, signal=37%	496/5594/8992/4948/51151/6550/84329/57835/6553/57468/526/9497/1910/54982/5164/6548/7337/55858/51606/84286/252839/10312/5595/25932/7879/533/5166/65010/1201/23312/9296/3920/83985/5538/523/10159/285195/120892/219931/537/8804/55647/535/2896/760
GO:0006935	chemotaxis	426	-0.333689	-1.52759	7.13216e-05	0.00433421	0.00364491	3030	tags=27%, list=19%, signal=23%	6347/84818/8823/9647/1910/3164/6356/5724/23604/6280/5291/6374/102/6364/5319/4233/23768/57556/64805/391/2260/23396/59352/57175/9723/7249/123920/152189/5771/3570/55558/387/2358/659/6376/9023/80270/7162/566/5458/23765/2185/6278/10563/64218/57580/284340/57509/10928/1432/3148/185/5595/10509/8482/5054/64127/5604/1843/3146/7114/10451/5881/6362/146225/2150/11240/112616/79890/56920/2207/63916/10716/4851/5…
GO:0031669	cellular response to nutrient levels	215	-0.40186	-1.73212	7.21817e-05	0.00434305	0.00365234	3695	tags=36%, list=23%, signal=28%	27244/1386/3371/10524/4780/5594/5179/11133/5587/213/55364/3170/5337/4654/7378/25828/23274/54407/80315/5164/3309/8850/3480/7249/3745/8074/1030/1513/659/6198/5287/5366/25959/5899/51256/3992/11170/8493/5595/10634/81788/6720/1452/5571/9971/8428/1387/7351/133746/3952/7071/5166/96459/8473/6715/9681/10533/8408/3920/29103/1312/51422/8648/64223/55062/7534/23710/123/9463/120892/968/468/80149/2309/1824/7391…
GO:0048143	astrocyte activation	23	-0.717867	-2.08398	7.57333e-05	0.00451207	0.00379448	696	tags=26%, list=4%, signal=25%	4035/9839/3459/728/2896/3553
GO:1900046	regulation of hemostasis	69	-0.534794	-1.95125	7.75801e-05	0.00457723	0.00384927	2087	tags=29%, list=13%, signal=25%	1311/710/114897/7001/5054/81542/239/2150/7035/2191/2811/5055/196527/84034/5329/5270/10855/7391/5627/7057
GO:0030203	glycosaminoglycan metabolic process	105	-0.479358	-1.86266	8.00472e-05	0.00467737	0.00393349	3240	tags=41%, list=20%, signal=33%	11285/29940/3073/4669/92126/114770/129530/1910/54982/2990/3425/3698/9953/50515/10402/3036/51363/8509/79369/64132/9955/26035/55576/23553/2720/3699/8534/22856/2799/284/1213/9435/27087/7130/55454/2517/10057/2131/3074/6448/10855/166012/3553
GO:0051453	regulation of intracellular pH	82	-0.515582	-1.9444	8.17465e-05	0.00471941	0.00396884	3489	tags=48%, list=22%, signal=37%	8992/4948/51151/6550/84329/57835/6553/57468/526/9497/54982/6548/7337/55858/51606/84286/252839/10312/25932/7879/533/65010/1201/23312/9296/3920/83985/5538/523/10159/285195/120892/219931/537/8804/55647/535/2896/760
GO:0071219	cellular response to molecule of bacterial origin	207	-0.398712	-1.71035	8.23198e-05	0.00471941	0.00396884	2384	tags=29%, list=15%, signal=25%	4057/387/834/5970/6376/10563/9516/57379/10288/5336/7001/22843/1432/2635/3148/5595/84868/85363/11027/3656/5054/64127/1440/10594/2950/3146/9971/7292/7097/7431/824/949/1604/26191/25/8754/5914/7099/3297/23328/5196/3032/654/3394/23643/4792/7538/706/11213/968/19/80149/5142/929/140885/9450/8767/5473/3553/7128/5197
GO:0140354	lipid import into cell	18	-0.768447	-2.06553	8.7506e-05	0.00480329	0.00403939	380	tags=22%, list=2%, signal=22%	376497/2180/8660/7057
GO:0000302	response to reactive oxygen species	182	-0.402418	-1.69393	8.75751e-05	0.00480329	0.00403939	2197	tags=23%, list=14%, signal=20%	3066/2185/6278/10935/7350/7001/11035/116988/5595/4353/695/2950/5195/8428/7351/2281/8877/10494/824/5829/25/8754/3297/653361/10105/1545/5311/120892/4602/80310/9314/6778/140885/2309/2081/3725/3039/7128/3091/3240/3040/3043
GO:0016236	macroautophagy	310	-0.366387	-1.64631	8.56488e-05	0.00480329	0.00403939	3219	tags=32%, list=20%, signal=26%	23673/10075/526/10558/149371/6048/440026/10043/23274/23341/5861/1020/140775/10241/339122/124997/23130/7415/401409/7249/60412/254122/91452/4734/128866/57533/112936/157753/8517/1513/51606/23503/57231/5287/5899/84749/55486/10312/7405/9821/51160/64112/80208/5595/26249/89849/64127/6720/9146/90410/90423/488/219681/80700/340371/11140/2597/7879/58476/826/533/8473/10193/5768/51534/1201/137886/54832/10533/…
GO:0030098	lymphocyte differentiation	413	0.317348	1.544	8.7735e-05	0.00480329	0.00403939	1784	tags=19%, list=11%, signal=18%	1958/917/1236/930/10320/6504/5788/3575/257101/973/974/4063/914/114836/9452/3955/939/925/8772/2841/3902/10125/959/8876/3688/5450/6482/51176/8320/5734/916/64919/56339/1540/1235/6647/3932/100/56833/115352/10538/86/5316/4092/54542/55626/6929/4436/6654/8809/84433/3635/6602/3714/3111/285282/3702/3574/1054/55636/30009/56262/7922/29781/57630/648/3604/865/6363/3458/10803/3718/6932/399/9092/10014/2146/7040…
GO:0042330	taxis	428	-0.334759	-1.53277	8.4712e-05	0.00480329	0.00403939	3030	tags=27%, list=19%, signal=23%	6347/84818/8823/9647/1910/3164/6356/5724/23604/6280/5291/6374/102/6364/5319/4233/23768/57556/64805/391/2260/23396/59352/57175/9723/7249/123920/152189/5771/3570/55558/387/2358/659/6376/9023/80270/7162/566/5458/23765/2185/6278/10563/64218/57580/284340/57509/10928/1432/3148/185/5595/10509/8482/5054/64127/5604/1843/3146/7114/10451/5881/6362/146225/2150/11240/112616/79890/56920/2207/63916/10716/4851/5…
GO:0035751	regulation of lysosomal lumen pH	29	-0.691886	-2.12006	9.18257e-05	0.00493827	0.0041529	2458	tags=62%, list=15%, signal=53%	55858/51606/84286/252839/10312/533/1201/9296/3920/83985/5538/523/10159/120892/537/8804/535/2896
GO:0019318	hexose metabolic process	212	-0.397921	-1.71224	9.11686e-05	0.00493827	0.0041529	2686	tags=28%, list=17%, signal=24%	5164/5261/8850/3486/5771/1609/3651/4191/92579/132158/2648/5366/8445/2683/5232/2585/51363/114897/1432/9852/3988/1642/83440/5373/2519/2597/2720/4122/3952/8534/1407/5166/8604/3636/8473/2539/57486/5236/3101/5372/2526/51094/80201/5741/5210/5165/7355/10165/10891/4123/10295/2517/2548/468/2027/2203/150094/3099/5209/8660
GO:0060670	branching involved in labyrinthine layer morphogenesis	13	-0.82391	-2.06404	0.000103317	0.00545963	0.00459134	1624	tags=46%, list=10%, signal=42%	8521/2885/10653/6768/133/9021
GO:1903131	mononuclear cell differentiation	462	0.306329	1.51047	0.000102673	0.00545963	0.00459134	1319	tags=16%, list=8%, signal=15%	1958/917/1236/930/10320/6504/5788/3575/257101/973/974/4063/914/114836/9452/3955/939/925/8111/8772/2841/3902/10125/959/8876/3688/5450/55509/6482/51176/8320/5734/916/64919/56339/1540/1235/6647/3932/100/10859/4609/56833/115352/10538/86/1436/5316/4092/54542/55626/6929/4436/6654/8809/84433/3635/6602/3714/3111/3204/285282/3702/3574/1054/55636/30009/7226/56262/7922/29781/57630/648/3604/865
GO:0062208	positive regulation of pattern recognition receptor signaling pathway	59	-0.557059	-1.98931	0.000104441	0.00547145	0.00460128	1937	tags=37%, list=12%, signal=33%	5336/10211/1654/695/3146/4034/2150/9958/9698/57590/140609/285852/1535/26191/7099/51296/9867/57162/4814/929/57864/3304
GO:0002399	MHC class II protein complex assembly	16	0.771207	2.09275	0.000107257	0.00548497	0.00461265	1151	tags=50%, list=7%, signal=46%	3117/3112/3119/3115/3113/3126/3111/3120
GO:0002503	peptide antigen assembly with MHC class II protein complex	16	0.771207	2.09275	0.000107257	0.00548497	0.00461265	1151	tags=50%, list=7%, signal=46%	3117/3112/3119/3115/3113/3126/3111/3120
GO:0032026	response to magnesium ion	19	-0.74699	-2.05852	0.000107407	0.00548497	0.00461265	850	tags=32%, list=5%, signal=30%	955/654/6622/929/2203/7057
GO:0006022	aminoglycan metabolic process	116	-0.469395	-1.87439	0.000109059	0.00552196	0.00464376	3240	tags=40%, list=20%, signal=32%	11285/29940/3073/4669/92126/114770/129530/9334/1910/54982/2990/3425/3698/9953/50515/10402/3036/51363/8509/5016/79369/64132/9955/1116/26035/55576/23553/2720/3699/8534/22856/2799/284/1213/9435/27087/7130/55454/2517/10057/2131/3074/6448/10855/166012/3553
GO:0034109	homotypic cell-cell adhesion	93	-0.482928	-1.85142	0.000109948	0.00552196	0.00464376	2850	tags=35%, list=18%, signal=29%	5291/2266/64805/9002/1192/83706/1311/4627/114897/22915/81542/239/2316/84466/6812/2778/6814/7094/5341/10398/71/3690/10627/10077/9414/84034/51206/5329/5270/953/81027/1824/3043
GO:0099024	plasma membrane invagination	57	-0.562454	-2.00517	0.000116152	0.0057857	0.00486555	2445	tags=32%, list=15%, signal=27%	375/387/4627/5336/56907/5881/84466/2150/6845/114786/8685/4481/196527/3684/199/19/2209/7057
GO:0010324	membrane invagination	64	-0.550455	-2.00035	0.000120106	0.00591942	0.00497801	2445	tags=33%, list=15%, signal=28%	375/387/115548/4627/5336/8724/56907/9146/5881/84466/2150/6845/114786/8685/4481/196527/3684/199/19/2209/7057
GO:1905952	regulation of lipid localization	153	-0.423856	-1.74689	0.000120785	0.00591942	0.00497801	1156	tags=18%, list=7%, signal=17%	9619/346/3952/29801/1407/344/10765/949/118471/4035/3690/5025/4481/654/1601/123/4792/51099/4602/706/57104/19/80149/2180/3553/8660/7057
GO:0030193	regulation of blood coagulation	67	-0.538666	-1.95492	0.000125127	0.006065	0.00510043	2056	tags=28%, list=13%, signal=25%	710/114897/7001/5054/81542/239/2150/7035/2191/2811/5055/196527/84034/5329/5270/10855/7391/5627/7057
GO:1901652	response to peptide	487	-0.325748	-1.50975	0.000125751	0.006065	0.00510043	2940	tags=25%, list=18%, signal=21%	6653/1910/3164/1020/5068/9475/4218/5319/1281/6464/5164/677/5584/6272/8850/3480/4644/7249/81565/6548/22937/5771/5313/1513/6340/2358/5970/6198/2706/80318/2195/5458/3066/1394/84327/117581/1432/4322/9852/185/5595/54741/10603/5894/773/2043/54765/64127/6720/3416/2932/6338/9971/55625/8462/7351/782/7097/3952/1444/1536/1407/5166/5021/3636/7832/8473/4851/1036/7431/6715/694/4831/5829/54832/6814/10458/26191/…
GO:0002752	cell surface pattern recognition receptor signaling pathway	69	-0.524434	-1.91345	0.000127391	0.00609573	0.00512627	1685	tags=29%, list=11%, signal=26%	11027/3656/64127/2150/7097/57590/1535/26191/7099/8878/23643/4792/9867/2219/57162/4814/929/2867/8767/7128
GO:0015849	organic acid transport	338	-0.352798	-1.59457	0.000129947	0.00616943	0.00518826	3188	tags=25%, list=20%, signal=21%	124565/729330/2697/284111/2912/10550/388662/54407/9900/1244/6509/5319/59272/121260/55089/11309/6580/6573/81579/340024/11136/5027/81855/8399/9123/201232/9152/6198/6512/6582/18/6541/4828/6520/285641/1814/6538/28968/387700/9120/124935/55144/6539/55238/5375/1382/7351/6812/206358/3952/6555/8604/4763/6583/65010/1201/120103/29015/123096/5243/145389/9121/6506/5025/5320/94097/6533/10165/10955/119559/123/3…
GO:0042178	xenobiotic catabolic process	24	-0.696439	-2.0433	0.000135721	0.00639361	0.00537678	301	tags=21%, list=2%, signal=20%	1429/2946/2948/2180/2944
GO:0042744	hydrogen peroxide catabolic process	31	-0.665979	-2.09779	0.000137101	0.00640896	0.00538969	311	tags=23%, list=2%, signal=22%	6622/3047/3048/3039/3240/3040/3043
GO:0001510	RNA methylation	64	0.508895	1.89174	0.000143648	0.00666374	0.00560395	2025	tags=31%, list=13%, signal=27%	6634/144233/339175/91801/56339/51106/23091/9836/57721/117246/6637/127253/10436/131965/55695/29081/6635/8731/6636/2091
GO:0046942	carboxylic acid transport	337	-0.353348	-1.59772	0.000145847	0.00671446	0.00564661	3188	tags=25%, list=20%, signal=21%	124565/729330/2697/284111/2912/10550/388662/54407/9900/1244/6509/5319/59272/121260/55089/11309/6580/6573/81579/340024/11136/5027/81855/8399/9123/201232/9152/6198/6512/6582/18/6541/4828/6520/285641/1814/6538/28968/387700/9120/124935/55144/6539/55238/5375/1382/7351/6812/206358/3952/6555/8604/4763/6583/65010/1201/120103/29015/123096/5243/145389/9121/6506/5025/5320/94097/6533/10165/10955/119559/123/3…
GO:0045765	regulation of angiogenesis	259	-0.370067	-1.62494	0.000151102	0.0069041	0.00580609	1727	tags=19%, list=11%, signal=17%	7015/6271/28514/5054/1116/4838/9146/2022/6423/3135/8877/3952/1536/4763/694/1512/22846/3678/25/3690/23328/5196/116844/2303/641700/719/4303/23166/1545/84034/29924/9314/493/8829/28996/3202/80149/4814/6678/728/11126/2896/3553/7128/133/3099/3091/7852/7057
GO:0032495	response to muramyl dipeptide	19	-0.740078	-2.03947	0.000162737	0.00737456	0.00620173	2290	tags=58%, list=14%, signal=50%	5970/1432/64127/4851/7431/26191/22861/4792/64170/8767/7128
GO:0002274	myeloid leukocyte activation	221	-0.389818	-1.6828	0.000163825	0.00737456	0.00620173	1869	tags=25%, list=12%, signal=23%	5336/65266/146722/6813/1776/27342/84868/11027/695/56848/117194/3146/90865/6338/6812/2150/8877/7097/2207/6845/64784/5359/6688/8773/6814/2268/8754/22918/7099/301/7462/3965/5320/3600/1794/7305/10077/6348/120892/945/3684/9867/6622/9846/3459/199/84106/4055/11326/80149/6283/728/2896/8291/5730/7057
GO:0042730	fibrinolysis	27	-0.682227	-2.0656	0.000166187	0.00742588	0.00624489	1141	tags=33%, list=7%, signal=31%	710/5054/2191/2811/5055/5329/7391/5627/7057
GO:0030194	positive regulation of blood coagulation	27	-0.679566	-2.05754	0.000192601	0.00793663	0.00667441	355	tags=19%, list=2%, signal=18%	196527/84034/10855/7391/7057
GO:1900048	positive regulation of hemostasis	27	-0.679566	-2.05754	0.000192601	0.00793663	0.00667441	355	tags=19%, list=2%, signal=18%	196527/84034/10855/7391/7057
GO:0048679	regulation of axon regeneration	27	-0.678983	-2.05578	0.000197003	0.00793663	0.00667441	2683	tags=52%, list=17%, signal=43%	6696/3480/83999/4756/2043/9860/5604/5605/2316/8428/2281/56963/9314/2896
GO:0071636	positive regulation of transforming growth factor beta production	22	-0.712819	-2.02741	0.00019255	0.00793663	0.00667441	609	tags=27%, list=4%, signal=26%	3965/10159/8848/4602/5743/7057
GO:0050862	positive regulation of T cell receptor signaling pathway	15	0.759822	2.01142	0.000195927	0.00793663	0.00667441	890	tags=47%, list=6%, signal=44%	1236/50852/3783/1540/3932/100/84433
GO:0071868	cellular response to monoamine stimulus	54	-0.559273	-1.95714	0.000196068	0.00793663	0.00667441	2209	tags=30%, list=14%, signal=26%	9630/3066/1816/1814/2932/2316/6818/2782/333/2778/25/23385/2776/2769/120892/2773
GO:0071870	cellular response to catecholamine stimulus	54	-0.559273	-1.95714	0.000196068	0.00793663	0.00667441	2209	tags=30%, list=14%, signal=26%	9630/3066/1816/1814/2932/2316/6818/2782/333/2778/25/23385/2776/2769/120892/2773
GO:0030641	regulation of cellular pH	85	-0.506131	-1.9169	0.00017897	0.00793663	0.00667441	3584	tags=48%, list=22%, signal=38%	5594/8992/4948/51151/6550/84329/57835/6553/57468/526/9497/54982/6548/7337/55858/51606/84286/252839/10312/5595/25932/7879/533/65010/1201/23312/9296/3920/83985/5538/523/10159/285195/120892/219931/537/8804/55647/535/2896/760
GO:0048661	positive regulation of smooth muscle cell proliferation	82	-0.499665	-1.88437	0.000194173	0.00793663	0.00667441	1186	tags=20%, list=7%, signal=18%	3398/4763/4209/3690/7099/1991/2069/4602/80310/199/348093/5743/2081/3725/1839/7057
GO:2001237	negative regulation of extrinsic apoptotic signaling pathway	94	-0.491312	-1.88331	0.000185227	0.00793663	0.00667441	2361	tags=30%, list=15%, signal=26%	2876/5970/6198/6376/2140/7001/9821/3148/7015/1654/5894/5054/8996/2950/2932/4170/6423/90/85450/5196/55023/1495/8829/2017/3553/7128/3304/7057
GO:0032760	positive regulation of tumor necrosis factor production	102	-0.47242	-1.83052	0.000197208	0.00793663	0.00667441	2230	tags=31%, list=14%, signal=27%	566/3066/10564/5336/84868/4776/11027/695/64127/56848/3146/90865/7097/3952/1536/1535/5004/7099/3965/5196/7305/2212/64581/23643/6348/353514/120892/3459/64170/929/8767/7057
GO:0071621	granulocyte chemotaxis	117	-0.445554	-1.77262	0.000180397	0.00793663	0.00667441	743	tags=32%, list=5%, signal=30%	6347/84818/6356/23604/6280/6374/6364/5319/23396/6376/23765/6278/10563/57580/284340/5595/64127/10451/6362/2207/683/6279/301/5196/719/7130/6348/4354/5142/6283/728/5473/1441/3553/54210/5197/7057
GO:0034599	cellular response to oxidative stress	223	-0.385403	-1.66947	0.00018338	0.00793663	0.00667441	2361	tags=23%, list=15%, signal=20%	2876/27067/5970/2706/57465/3066/10935/2936/7350/7001/11035/116988/5595/4353/695/2054/4257/488/5195/8877/4482/10494/2539/4831/5829/25/3297/653361/1612/10891/10105/83959/1545/5311/120892/4602/6622/80310/199/9314/468/79912/6778/80149/140885/2309/2081/3725/7128/3091/4929/3304
GO:0009410	response to xenobiotic stimulus	417	-0.333077	-1.52195	0.000190018	0.00793663	0.00667441	1723	tags=15%, list=11%, signal=14%	1814/6538/6609/3988/6720/1571/2940/2022/2950/9343/6338/10451/6423/6818/1429/10555/1536/5021/5198/6715/442038/1857/63826/25/5741/5243/3690/7037/1312/6506/3297/2327/3030/2330/1027/10512/123/1545/706/6622/2946/54498/10057/64170/5447/5743/134147/2355/19/5142/2354/6283/2309/2948/2203/2180/969/1026/3553/7852/2944/7057
GO:0051249	regulation of lymphocyte activation	473	0.302733	1.49428	0.000184809	0.00793663	0.00667441	1784	tags=20%, list=11%, signal=18%	1236/3117/930/3112/3119/3105/6504/54900/5788/30011/3575/257101/3115/3113/914/55024/939/10808/8772/3126/283234/51010/3902/10125/959/8876/51176/916/29851/56339/1540/923/27040/6647/23495/374403/3932/3824/100/10859/27240/56833/115352/10538/8740/79626/86/868/55824/1445/4092/54542/55626/857/9479/4436/6654/201633/84433/5588/3635/6602/933/3111/9231/3574/6441/2534/9306/30009/3120/9466/1511/57630/648/3604/…
GO:0045980	negative regulation of nucleotide metabolic process	25	-0.686781	-2.04486	0.000201641	0.00800537	0.00673222	332	tags=20%, list=2%, signal=20%	706/2203/978/54541/8870
GO:0007212	dopamine receptor signaling pathway	37	-0.615294	-1.99735	0.000202868	0.00800537	0.00673222	2209	tags=32%, list=14%, signal=28%	9630/1816/1814/2932/2316/2782/2778/23385/2776/2769/120892/2773
GO:0002220	innate immune response activating cell surface receptor signaling pathway	89	-0.486129	-1.85427	0.000200372	0.00800537	0.00673222	2384	tags=33%, list=15%, signal=28%	4057/5970/3551/3821/7100/5336/11027/3656/64127/1387/2150/7097/57590/1535/26191/7099/8878/7305/64581/23643/4792/9867/2219/57162/4814/929/2867/8767/7128
GO:0007042	lysosomal lumen acidification	22	-0.71062	-2.02116	0.00020778	0.00804253	0.00676346	2373	tags=64%, list=15%, signal=54%	51606/252839/10312/533/1201/9296/3920/5538/523/10159/537/8804/535/2896
GO:0070431	nucleotide-binding oligomerization domain containing 2 signaling pathway	15	-0.770757	-1.99642	0.000207201	0.00804253	0.00676346	813	tags=73%, list=5%, signal=70%	3303/121260/5970/64127/26191/7099/51296/4792/8767/7128/3304
GO:0045089	positive regulation of innate immune response	327	-0.352519	-1.58708	0.000207471	0.00804253	0.00676346	2340	tags=26%, list=15%, signal=23%	4057/2358/8638/7867/834/5970/3551/5537/55366/3821/25827/4332/7100/5336/63906/146722/3148/10211/84868/1654/85363/1520/11027/695/3656/64127/1452/8780/3146/9971/3135/3093/1387/4034/2150/3659/9958/9698/7097/57590/140609/5094/5359/6688/55703/29915/285852/1535/55122/9782/6397/26191/84282/6279/22861/7099/8878/83737/7305/2069/51296/64581/23643/4210/4792/9867/11213/51311/2219/64170/23151/54502/26253/57162…
GO:0033077	T cell differentiation in thymus	84	0.48664	1.87938	0.00021073	0.00810509	0.00681607	1307	tags=23%, list=8%, signal=21%	917/1236/5788/3575/8772/10125/8876/916/64919/1235/6647/100/6654/84433/3714/285282/29781/648/3604
GO:0045428	regulation of nitric oxide biosynthetic process	55	-0.54314	-1.91215	0.000223268	0.00829747	0.00697786	682	tags=24%, list=4%, signal=23%	7099/5025/64581/2717/5311/706/9314/493/5743/80149/140885/3553/3043
GO:0070527	platelet aggregation	72	-0.508972	-1.8822	0.000218922	0.00829747	0.00697786	2850	tags=40%, list=18%, signal=33%	5291/2266/64805/9002/1192/83706/1311/4627/114897/22915/81542/239/2316/6812/2778/6814/7094/5341/10398/71/3690/10627/10077/84034/51206/5270/953/81027/3043
GO:0097237	cellular response to toxic substance	116	-0.458805	-1.83211	0.000219196	0.00829747	0.00697786	658	tags=14%, list=4%, signal=13%	241/2952/216/1545/2946/9588/2879/5743/4258/3047/3048/3039/3240/3040/3043/2944
GO:1901342	regulation of vasculature development	265	-0.365758	-1.61523	0.000223323	0.00829747	0.00697786	1727	tags=18%, list=11%, signal=17%	7015/6271/28514/5054/1116/4838/9146/2022/6423/3135/8877/3952/1536/4763/694/1512/22846/3678/25/3690/23328/5196/116844/2303/641700/719/4303/23166/1545/84034/29924/9314/493/8829/28996/3202/80149/4814/6678/728/11126/2896/3553/7128/133/3099/3091/7852/7057
GO:0002758	innate immune response-activating signaling pathway	244	-0.368192	-1.61124	0.00022085	0.00829747	0.00697786	2384	tags=27%, list=15%, signal=24%	4057/8638/7867/834/5970/3551/5537/55366/3821/25827/7100/5336/63906/146722/10211/84868/1654/1520/11027/695/3656/64127/1452/8780/3146/9971/1387/4034/2150/3659/9958/9698/7097/57590/140609/5094/29915/285852/1535/6397/26191/84282/6279/22861/7099/8878/83737/7305/51296/64581/23643/4210/4792/9867/11213/51311/2219/23151/26253/57162/4814/929/57864/2867/8767/7128/3304
GO:0010035	response to inorganic substance	499	-0.32257	-1.50055	0.000223924	0.00829747	0.00697786	1334	tags=14%, list=8%, signal=13%	6494/7292/8428/7351/2281/8877/79752/1536/10494/140609/27345/5359/8604/2539/824/842/955/1742/805/25/8826/8754/5741/6279/7037/57192/1312/808/241/5025/728294/7412/3297/23385/653361/10165/144402/1027/10105/654/3613/1545/7779/3727/3726/5311/120892/4602/706/6622/80310/9314/4891/493/468/5743/6778/80149/2354/929/140885/2081/2203/3725/3039/7128/3091/3240/3040/3043/7057
GO:1900542	regulation of purine nucleotide metabolic process	80	-0.497998	-1.86786	0.000228167	0.00840345	0.00706698	1860	tags=22%, list=12%, signal=20%	339123/9611/56848/5571/7114/5166/8473/5165/51422/64223/10891/4199/706/6622/2203/54541/3091/8870
GO:0062012	regulation of small molecule metabolic process	291	-0.359851	-1.59926	0.000231698	0.0084821	0.00713312	2750	tags=24%, list=17%, signal=21%	1268/5978/5164/5261/37/8850/7415/3486/22937/5771/5027/1609/1181/116519/9023/2648/5366/8445/114897/339123/9852/6615/9611/6720/56848/1642/9619/5571/7114/9971/51744/343/3952/1407/5166/80025/8473/57486/344/1201/157506/5341/9612/51094/5741/5165/51422/2327/2330/64223/90956/10891/654/10295/1601/4199/9056/706/6622/23352/493/5743/2203/978/3553/133/150094/54541/3091/8870/8660
GO:0032757	positive regulation of interleukin-8 production	60	-0.544639	-1.95333	0.000235284	0.00856179	0.00720014	1685	tags=33%, list=11%, signal=30%	11027/5054/64127/1116/3146/51744/2150/7097/3952/7099/3965/1991/1649/64581/51311/2219/929/2867/3553/3304
GO:0007035	vacuolar acidification	34	-0.635265	-2.01204	0.000241583	0.0087387	0.00734892	2373	tags=47%, list=15%, signal=40%	51606/252839/10312/25932/533/1201/23312/9296/3920/5538/523/10159/537/8804/535/2896
GO:0006898	receptor-mediated endocytosis	239	-0.373795	-1.63054	0.000252777	0.00908952	0.00764394	3202	tags=31%, list=20%, signal=25%	6311/22943/6295/2332/11031/2060/55589/6653/5291/59272/950/3092/8301/23396/4734/375/116519/8218/6642/5899/8898/115548/1212/5336/27342/10211/88455/1814/28514/5054/26052/9146/27091/9260/55576/283420/1785/4983/55788/79890/10188/4037/2207/23345/344/1201/967/124590/1742/2885/284/1213/3482/23317/10487/4035/5538/3690/7037/8685/6386/83737/4481/23166/1601/9463/3684/6622/4043/219931/2017/929/2209/432/133
GO:1903557	positive regulation of tumor necrosis factor superfamily cytokine production	106	-0.464134	-1.81049	0.000254622	0.00910199	0.00765443	2230	tags=30%, list=14%, signal=26%	566/3066/10564/5336/84868/4776/11027/695/64127/56848/3146/90865/7097/3952/1536/1535/5004/7099/3965/5196/7305/2212/64581/23643/6348/353514/120892/3459/64170/929/8767/7057
GO:0043652	engulfment of apoptotic cell	14	-0.790181	-2.02251	0.000259314	0.00918716	0.00772605	1381	tags=29%, list=9%, signal=26%	5881/84466/114786/7057
GO:0046629	gamma-delta T cell activation	23	0.674375	1.97195	0.000262965	0.00918716	0.00772605	1606	tags=48%, list=10%, signal=43%	917/5788/2841/51176/916/10859/3714/3702/4277/10803/6932
GO:1904659	glucose transmembrane transport	106	-0.463525	-1.80811	0.000262642	0.00918716	0.00772605	2783	tags=26%, list=17%, signal=22%	5319/201140/5584/6272/8218/6198/200010/5458/100506658/1432/7015/9481/55625/3952/6814/5741/6506/51422/376497/66035/29988/56606/5473/3553/3099/144195/6515/8660
GO:0051384	response to glucocorticoid	130	-0.438543	-1.76344	0.000263052	0.00918716	0.00772605	3285	tags=34%, list=21%, signal=27%	3557/678/266743/5106/9353/21/4654/5724/6898/5978/677/3480/2/10018/3651/6198/2706/11170/210/5069/7332/7351/3490/2720/23205/1036/6715/842/8754/1312/301/654/1545/7538/2322/5743/2355/2354/2309/687/1026/133/54541/5730
GO:2001251	negative regulation of chromosome organization	80	0.482221	1.85845	0.000270799	0.00936808	0.0078782	3799	tags=49%, list=24%, signal=37%	55755/54552/991/26271/7014/7153/5885/8467/10403/891/142/55055/5394/9700/699/8658/147841/6419/9735/6714/4085/84861/7157/51451/348654/65057/9184/51143/9031/56155/55143/1063/54464/332/7175/9212/26277/3178/55795
GO:0009308	amine metabolic process	112	-0.452355	-1.78669	0.000271315	0.00936808	0.0078782	2036	tags=25%, list=13%, signal=22%	27284/18/51582/1814/6870/51573/9971/6818/8942/3176/1201/169355/1312/7412/4946/4128/55349/112483/10295/9056/3684/6622/54498/493/217/6303/23446/4929
GO:1990748	cellular detoxification	108	-0.465165	-1.82573	0.0002812	0.00965452	0.00811909	658	tags=14%, list=4%, signal=13%	241/2952/216/2946/9588/2879/5743/4258/3047/3048/3039/3240/3040/3043/2944
GO:0030174	regulation of DNA-templated DNA replication initiation	12	0.780415	1.98681	0.000284833	0.00968591	0.00814549	1402	tags=50%, list=9%, signal=46%	4172/4171/4176/4173/51053/4175
GO:0014002	astrocyte development	41	-0.589056	-1.94079	0.000285302	0.00968591	0.00814549	1181	tags=29%, list=7%, signal=27%	28514/3913/4763/7431/6279/4035/7099/9839/3459/728/2896/3553
GO:0015749	monosaccharide transmembrane transport	110	-0.457918	-1.80889	0.000297154	0.0100323	0.00843674	2783	tags=25%, list=17%, signal=21%	5319/201140/5584/6272/8218/6198/200010/5458/100506658/1432/7015/9481/55625/3952/6814/5741/6506/51422/376497/66035/29988/56606/5473/3553/3099/144195/6515/8660
GO:0002283	neutrophil activation involved in immune response	19	-0.72673	-2.00269	0.000300381	0.0100852	0.00848123	1814	tags=58%, list=11%, signal=51%	6813/1776/11027/6338/2207/6845/6688/6814/7305/3684/84106
GO:1900047	negative regulation of hemostasis	49	-0.562768	-1.9344	0.000302194	0.0100903	0.00848555	2087	tags=31%, list=13%, signal=27%	1311/710/114897/5054/81542/239/7035/2191/2811/5055/5329/5270/7391/5627/7057
GO:0001666	response to hypoxia	275	-0.364373	-1.61239	0.000316721	0.0105176	0.00884488	1320	tags=14%, list=8%, signal=13%	5352/1387/6659/7351/7097/3952/1536/317/4763/4851/824/9124/842/7037/1312/54890/5165/7412/3297/64223/1027/57085/283/4602/468/28996/665/29988/5743/2355/2309/7391/133/3099/54541/3091/7852/4929/7057
GO:0002064	epithelial cell development	206	-0.378585	-1.62291	0.000325024	0.0107346	0.00902742	3610	tags=32%, list=23%, signal=25%	4914/1874/8985/3383/5926/3753/2810/1761/85301/57835/25803/10411/54538/353116/2697/22862/1910/9475/4233/1000/5624/2876/3551/2195/7122/10818/3209/7111/2889/2683/5915/1903/23022/25932/2194/28514/54345/2932/5991/2316/6494/2150/3913/4851/5144/7431/3295/8826/10116/5914/10653/196383/2303/9693/80173/654/6768/9414/468/3202/2355/10855/1026/3553/3091/7852
GO:0008645	hexose transmembrane transport	108	-0.46128	-1.81048	0.000333051	0.0109403	0.00920037	2783	tags=26%, list=17%, signal=22%	5319/201140/5584/6272/8218/6198/200010/5458/100506658/1432/7015/9481/55625/3952/6814/5741/6506/51422/376497/66035/29988/56606/5473/3553/3099/144195/6515/8660
GO:0032369	negative regulation of lipid transport	28	-0.673179	-2.04936	0.000337126	0.0109562	0.00921378	1124	tags=21%, list=7%, signal=20%	1407/344/3690/706/8660/7057
GO:0050852	T cell receptor signaling pathway	131	0.408819	1.70663	0.000337143	0.0109562	0.00921378	1166	tags=21%, list=7%, signal=19%	917/1236/2633/3119/3105/5788/50852/3115/925/3783/916/4068/79037/1540/27040/3932/100/868/1445/54542/5335/54923/84433/3635/3702/2534/8631
GO:0006521	regulation of cellular amino acid metabolic process	12	-0.794692	-1.95669	0.000344483	0.0111352	0.00936432	1379	tags=42%, list=9%, signal=38%	9971/1201/10295/9056/493
GO:0050820	positive regulation of coagulation	29	-0.663031	-2.03164	0.00036216	0.0116447	0.00979274	355	tags=17%, list=2%, signal=17%	196527/84034/10855/7391/7057
GO:1901653	cellular response to peptide	348	-0.334662	-1.5144	0.000365525	0.011691	0.00983172	3005	tags=25%, list=19%, signal=21%	5621/11031/6653/3164/1020/9475/4218/5319/6464/5164/677/5584/8850/3480/4644/7249/81565/6548/5771/5313/6340/2358/5970/6198/2706/80318/2195/5458/1394/185/5595/54741/10603/5894/773/2043/64127/6720/3416/2932/6338/9971/55625/8462/7351/782/3952/1444/5166/8473/7431/6715/5829/10458/26191/51094/2885/4035/3690/7099/7297/7412/3297/8648/2303/599/4303/79746/55023/57085/376497/1545/9314/94056/29988/1509/6778/23…
GO:0002221	pattern recognition receptor signaling pathway	226	-0.373717	-1.61705	0.000373351	0.0118788	0.00998963	2384	tags=28%, list=15%, signal=24%	4057/8638/7867/834/5970/3551/5537/55366/25827/7100/5336/63906/146722/10211/84868/1654/1520/11027/695/3656/64127/1452/8780/3146/9971/4034/2150/3659/9958/9698/7097/57590/140609/5094/29915/285852/1535/6397/26191/84282/6279/22861/7099/8878/83737/51296/23643/4210/4792/9867/11213/51311/2219/23151/26253/57162/4814/929/57864/2867/8767/7128/3304
GO:0030195	negative regulation of blood coagulation	48	-0.559671	-1.90775	0.000375459	0.0118837	0.00999371	2056	tags=29%, list=13%, signal=25%	710/114897/5054/81542/239/7035/2191/2811/5055/5329/5270/7391/5627/7057
GO:0001676	long-chain fatty acid metabolic process	106	-0.454882	-1.7744	0.000386943	0.0121837	0.010246	2436	tags=27%, list=15%, signal=23%	284541/83401/2166/8399/2876/3992/2182/1549/9415/80142/1571/747/2950/239/247/5742/23205/4051/6916/100137049/376497/1545/2946/2879/5743/2948/2180/5730/2944
GO:0006869	lipid transport	404	-0.327666	-1.49494	0.000395569	0.0123911	0.0104205	1800	tags=16%, list=11%, signal=15%	4828/80208/57655/185/1814/5045/3988/114879/1119/4833/9619/346/5375/3931/1382/58488/3952/29801/1407/114786/5359/6555/344/1201/118987/54832/10765/55852/6646/949/118471/29015/83985/5243/4035/3690/4018/1312/5025/51228/5320/9218/4481/654/1601/123/376497/5660/4792/196527/4602/706/10577/219931/2760/79895/5743/19/2180/27141/116362/3553/366/8660/7057
GO:1902001	fatty acid transmembrane transport	19	-0.717385	-1.97694	0.000416081	0.0129668	0.0109046	380	tags=21%, list=2%, signal=21%	376497/2180/8660/7057
GO:1903351	cellular response to dopamine	51	-0.562263	-1.9444	0.000424808	0.0131044	0.0110203	2209	tags=29%, list=14%, signal=25%	9630/3066/1816/1814/2932/2316/6818/2782/2778/25/23385/2776/2769/120892/2773
GO:0006809	nitric oxide biosynthetic process	67	-0.512354	-1.85943	0.000423277	0.0131044	0.0110203	682	tags=21%, list=4%, signal=20%	7099/5025/64581/1545/2717/5311/706/9314/493/5743/80149/140885/3553/3043
GO:0033089	positive regulation of T cell differentiation in thymus	10	0.844546	2.02619	0.000453441	0.013917	0.0117037	481	tags=40%, list=3%, signal=39%	3575/10125/8876/100
GO:0016050	vesicle organization	332	-0.338499	-1.52369	0.000458351	0.013997	0.0117709	2826	tags=28%, list=18%, signal=24%	6385/4218/950/8406/64753/8301/5584/6272/9002/57617/51479/22937/5027/128866/253832/25956/157680/127124/5869/51606/5990/84286/5537/252839/10564/6811/10497/89781/7405/8447/79666/51160/80208/55353/6691/63971/8724/26052/2054/9146/9871/357/84364/51271/29091/10451/1785/6812/7879/8877/533/6845/8677/51534/126003/1201/8773/9296/1742/10239/23317/83871/57132/301/4647/6386/57679/523/3267/10159/8878/8027/9218/…
GO:0080164	regulation of nitric oxide metabolic process	56	-0.528915	-1.87177	0.00046605	0.0141609	0.0119088	682	tags=23%, list=4%, signal=22%	7099/5025/64581/2717/5311/706/9314/493/5743/80149/140885/3553/3043
GO:0050870	positive regulation of T cell activation	242	0.33975	1.55227	0.000474811	0.0143554	0.0120723	1862	tags=21%, list=12%, signal=19%	1236/3117/3112/3119/3105/6504/5788/3575/3115/3113/939/10808/8772/3126/283234/10125/959/8876/51176/916/29851/1540/923/3932/100/10859/8740/86/1445/55626/857/84433/5588/6602/3111/3574/2534/3120/648/865/3329/5170/6363/11151/3458/399/921/9092/6366/3566/970/6714
GO:0019362	pyridine nucleotide metabolic process	149	-0.407325	-1.67417	0.000482759	0.0144519	0.0121535	1742	tags=21%, list=11%, signal=19%	339123/9611/3988/83440/5571/25961/8942/7351/2597/65220/3417/8473/2539/5236/3101/80201/169355/51422/2327/2330/64223/4199/2027/7086/5226/2203/10135/3099/54541/3091/8870
GO:0046496	nicotinamide nucleotide metabolic process	149	-0.407325	-1.67417	0.000482759	0.0144519	0.0121535	1742	tags=21%, list=11%, signal=19%	339123/9611/3988/83440/5571/25961/8942/7351/2597/65220/3417/8473/2539/5236/3101/80201/169355/51422/2327/2330/64223/4199/2027/7086/5226/2203/10135/3099/54541/3091/8870
GO:0001525	angiogenesis	493	-0.312922	-1.45182	0.000488244	0.0145444	0.0122313	2946	tags=25%, list=18%, signal=21%	63923/9510/3164/6356/401498/5291/9475/4211/2028/79805/6050/23554/57556/6464/2335/2260/861/3687/1499/6789/9723/94/387/2876/6461/5970/6376/7122/2185/6278/79602/10563/9990/64218/2683/146850/4627/284340/55810/339123/1432/7039/185/25932/7015/4776/6271/10672/28514/5054/54345/1116/4838/9146/2022/58504/55576/10451/2316/6423/3135/5547/154810/151/8877/3952/10519/2191/1536/80025/4763/4851/694/1512/22846/367…
GO:0046323	glucose import	70	-0.507042	-1.86232	0.000507285	0.0150379	0.0126463	2783	tags=31%, list=17%, signal=26%	5319/201140/5584/6272/8218/6198/5458/100506658/1432/7015/9481/55625/3952/6814/5741/6506/51422/376497/3099/144195/6515/8660
GO:0046466	membrane lipid catabolic process	41	-0.572585	-1.88652	0.000530308	0.015425	0.0129719	3260	tags=49%, list=20%, signal=39%	51542/3073/950/3938/55331/4668/6609/285362/2581/2720/8877/4759/5538/427/1545/2717/2517/2760/3074/4258
GO:0051452	intracellular pH reduction	54	-0.538008	-1.88273	0.000526647	0.015425	0.0129719	1219	tags=46%, list=8%, signal=43%	57468/526/9497/54982/7337/51606/252839/10312/25932/7879/533/1201/23312/9296/3920/5538/523/10159/219931/537/8804/55647/535/2896/760
GO:0032635	interleukin-6 production	140	-0.418694	-1.69841	0.000530497	0.015425	0.0129719	2470	tags=32%, list=15%, signal=27%	3570/5027/5970/6376/23765/10288/5336/4828/27342/84868/11027/695/64127/56848/3146/90865/9971/7292/3556/2150/7097/3952/400709/1535/55122/824/26191/5004/7099/3965/1051/7305/91662/2069/64581/353514/199/11213/51311/64170/80149/140885/8767/3553/7128
GO:0032675	regulation of interleukin-6 production	140	-0.418694	-1.69841	0.000530497	0.015425	0.0129719	2470	tags=32%, list=15%, signal=27%	3570/5027/5970/6376/23765/10288/5336/4828/27342/84868/11027/695/64127/56848/3146/90865/9971/7292/3556/2150/7097/3952/400709/1535/55122/824/26191/5004/7099/3965/1051/7305/91662/2069/64581/353514/199/11213/51311/64170/80149/140885/8767/3553/7128
GO:0006090	pyruvate metabolic process	111	-0.450184	-1.77549	0.000535936	0.015509	0.0130425	2686	tags=26%, list=17%, signal=22%	5164/8850/5027/5313/9123/5232/339123/9611/3988/83440/5571/7351/2597/5166/8473/5236/3101/63826/80201/5165/51422/64223/4199/2027/2203/3099/54541/3091/8870
GO:0019364	pyridine nucleotide catabolic process	89	-0.468647	-1.78759	0.000546263	0.0157329	0.0132308	2017	tags=24%, list=13%, signal=21%	5232/339123/9611/3988/83440/5571/25961/7351/2597/8473/5236/3101/80201/51422/64223/2027/2203/3099/54541/3091/8870
GO:0032755	positive regulation of interleukin-6 production	92	-0.466537	-1.78569	0.000551081	0.0157968	0.0132845	2470	tags=34%, list=15%, signal=29%	3570/5027/5970/23765/10288/5336/11027/695/64127/56848/3146/90865/7292/3556/2150/7097/3952/400709/1535/55122/7099/3965/7305/2069/64581/353514/199/51311/64170/8767/3553
GO:0048545	response to steroid hormone	315	-0.345717	-1.55142	0.000556546	0.0158785	0.0133532	2707	tags=24%, list=17%, signal=21%	5978/6696/677/5058/3480/57617/7181/2/4734/10018/7337/3651/387/6340/5970/6198/2706/5458/25959/11170/29966/210/5069/58/79039/3148/9063/9611/6720/4838/23558/6338/8031/57178/55625/7332/7351/3490/11240/2720/7097/7035/1536/1407/1655/5021/23205/3417/1036/51366/6715/842/65992/9612/8754/1312/301/8648/23019/654/1601/1545/7538/706/64170/2322/5743/2355/2354/2309/687/1026/133/54541/5730/3304/7057
GO:0006268	DNA unwinding involved in DNA replication	19	0.677778	1.89378	0.00057946	0.0164	0.0137918	1402	tags=47%, list=9%, signal=43%	51659/4172/5813/4171/4176/641/5965/4173/4175
GO:0006631	fatty acid metabolic process	365	-0.328228	-1.48411	0.000580221	0.0164	0.0137918	2686	tags=22%, list=17%, signal=19%	5164/37/8850/6342/26063/91452/8310/22937/1646/5577/284541/83401/2166/8399/2876/116519/197322/6319/79602/3992/35/2182/1549/51179/1432/9415/80142/9611/2194/3988/283985/6720/1571/747/5095/2950/239/5571/247/283927/11283/5742/3952/79777/5166/80025/23205/4051/344/3295/1384/313/6916/51094/148811/84266/1312/241/5165/51422/2327/3030/3032/10891/79746/100137049/427/376497/1545/51099/6622/2946/23352/2879/574…
GO:0042743	hydrogen peroxide metabolic process	55	-0.523705	-1.84373	0.00060518	0.0169691	0.0142704	311	tags=27%, list=2%, signal=27%	405753/2876/10935/7001/4353/255027/1536/1535/6622/3047/3048/3039/3240/3040/3043
GO:0006109	regulation of carbohydrate metabolic process	163	-0.39478	-1.64586	0.00060594	0.0169691	0.0142704	2771	tags=25%, list=17%, signal=21%	950/5164/5261/8850/3486/5771/5027/1609/2648/5366/8445/114897/339123/9852/9611/1642/2932/5571/51744/3952/1407/5166/8473/57486/5341/51094/1213/5741/5165/51422/64223/10891/10295/6622/2203/150094/54541/3091/8870/8660
GO:0033081	regulation of T cell differentiation in thymus	25	0.63327	1.88584	0.00063616	0.0177337	0.0149134	825	tags=24%, list=5%, signal=23%	3575/10125/8876/6647/100/6654
GO:0033559	unsaturated fatty acid metabolic process	107	-0.43922	-1.71772	0.00065222	0.0180984	0.01522	2582	tags=29%, list=16%, signal=24%	6342/26063/1646/284541/83401/2166/8399/2876/6319/3992/1549/9415/80142/1571/747/2950/239/247/11283/5742/4051/6916/1312/100137049/1545/2946/2879/5743/3553/5730/2944
GO:0098754	detoxification	131	-0.417353	-1.67697	0.000663277	0.0183215	0.0154077	730	tags=13%, list=5%, signal=12%	5243/241/2952/216/7779/2946/9588/2879/5743/4258/3047/3048/3039/3240/3040/3043/2944
GO:0045088	regulation of innate immune response	399	-0.326182	-1.48714	0.000675642	0.0185786	0.0156239	2340	tags=24%, list=15%, signal=21%	2358/8638/7867/147945/834/5970/3551/5537/55366/3821/25827/710/4332/146850/7100/5336/63906/146722/3148/10211/84868/1654/85363/1520/11027/695/3656/64127/1452/8780/3146/9971/11140/3135/3093/1387/4034/2150/3659/9958/9698/7097/3952/57590/140609/5094/5359/6688/387837/55703/29915/285852/1535/55122/9782/6397/3820/26191/2268/84282/6279/22861/7099/3965/653361/8878/7534/83737/7305/2069/51296/64581/23643/421…
GO:0072526	pyridine-containing compound catabolic process	91	-0.464358	-1.77248	0.000691502	0.0189291	0.0159186	2017	tags=23%, list=13%, signal=20%	5232/339123/9611/3988/83440/5571/25961/7351/2597/8473/5236/3101/80201/51422/64223/2027/2203/3099/54541/3091/8870
GO:0062207	regulation of pattern recognition receptor signaling pathway	141	-0.411049	-1.67087	0.000721655	0.0195781	0.0164645	2134	tags=30%, list=13%, signal=26%	5537/55366/25827/5336/63906/146722/10211/1654/11027/695/64127/1452/8780/3146/4034/2150/3659/9958/9698/57590/140609/5094/29915/285852/1535/6397/26191/6279/7099/8878/83737/51296/4210/9867/11213/23151/57162/4814/929/57864/7128/3304
GO:0072524	pyridine-containing compound metabolic process	154	-0.394739	-1.6313	0.000718847	0.0195781	0.0164645	1742	tags=19%, list=11%, signal=18%	9611/3988/83440/5571/25961/8942/7351/2597/65220/3417/8473/2539/5236/3101/80201/169355/51422/2327/2330/64223/4199/2027/7086/5226/2203/10135/3099/54541/3091/8870
GO:2000351	regulation of endothelial cell apoptotic process	48	-0.544146	-1.85483	0.000737763	0.019838	0.016683	1727	tags=25%, list=11%, signal=22%	7015/5054/3135/284/25/3690/641700/196527/2309/11126/7128/7057
GO:0030100	regulation of endocytosis	273	-0.349534	-1.54763	0.000736073	0.019838	0.016683	2671	tags=26%, list=17%, signal=22%	8301/717/51479/7249/57534/375/1609/5869/2358/116519/566/3560/8898/5336/146722/51160/27342/10211/88455/6609/695/28514/5054/8724/64127/5867/3146/721/4983/2150/79890/8877/7097/10188/2207/5359/23345/1535/344/1201/967/124590/29993/949/1742/2268/284/5199/25/71/4035/5538/3690/6386/3600/1794/2212/10960/64581/1601/196527/9463/120892/6622/4043/10326/2219/80230/929/140885/2209/8291
GO:0007159	leukocyte cell-cell adhesion	390	0.30302	1.47311	0.00074789	0.0200217	0.0168375	1461	tags=17%, list=9%, signal=16%	1236/3117/1524/3112/3119/3105/6404/6504/54900/5788/3575/64116/3115/3113/3695/939/10808/8772/3126/283234/3902/10125/959/8876/3688/2113/51176/916/29851/1540/923/3932/100/10859/8740/79626/86/868/55824/1445/4092/54542/55626/857/201633/84433/5588/6602/3111/9231/3574/6441/2534/9306/30009/3120/8631/1511/648/865/3329/5170/6363/11151/3458/3683
GO:0048708	astrocyte differentiation	82	-0.473623	-1.78616	0.000768291	0.0203882	0.0171457	1780	tags=26%, list=11%, signal=23%	5595/28514/2043/8521/5604/3398/3913/3280/4763/4851/7431/25/6279/4035/7099/9839/3459/5270/728/2896/3553
GO:0002218	activation of innate immune response	263	-0.352194	-1.55272	0.000765223	0.0203882	0.0171457	2384	tags=27%, list=15%, signal=23%	4057/8638/7867/834/5970/3551/5537/55366/3821/25827/4332/7100/5336/63906/146722/10211/84868/1654/85363/1520/11027/695/3656/64127/1452/8780/3146/9971/1387/4034/2150/3659/9958/9698/7097/57590/140609/5094/29915/285852/1535/9782/6397/26191/84282/6279/22861/7099/8878/83737/7305/51296/64581/23643/4210/4792/9867/11213/51311/2219/23151/26253/57162/4814/929/57864/2867/8767/7128/3304
GO:0050819	negative regulation of coagulation	51	-0.549674	-1.90087	0.000804239	0.0211574	0.0177926	2056	tags=27%, list=13%, signal=24%	710/114897/5054/81542/239/7035/2191/2811/5055/5329/5270/7391/5627/7057
GO:0006096	glycolytic process	85	-0.478745	-1.81318	0.000802852	0.0211574	0.0177926	2017	tags=24%, list=13%, signal=21%	5232/339123/9611/3988/83440/5571/7351/2597/8473/5236/3101/80201/51422/64223/2027/2203/3099/54541/3091/8870
GO:0006790	sulfur compound metabolic process	306	-0.342104	-1.53586	0.000810637	0.0212338	0.0178568	3234	tags=28%, list=20%, signal=23%	29940/3073/4669/92126/64780/56922/10550/9446/23181/8050/1910/2990/79993/50507/27233/5164/3425/9953/1499/50515/3141/64711/83401/2876/51074/197322/10402/27430/27284/2936/60386/10164/51363/2182/64174/8509/79369/64132/9375/9955/26035/2940/441024/2739/2950/283927/6818/23553/2720/4552/8694/4482/8534/5166/22856/23205/3417/1036/2539/442038/3295/2799/284/9435/23382/5538/6506/55256/5165/2952/55454/6622/294…
GO:0007584	response to nutrient	158	-0.397949	-1.64746	0.000816129	0.0212859	0.0179006	2823	tags=30%, list=18%, signal=25%	9227/1268/1032/5164/6696/717/8850/3480/2/3141/8074/22937/340024/3651/1030/5313/2876/5970/6198/25959/210/3988/64127/6720/1452/9971/6423/8942/2281/3952/1536/317/8473/5741/5914/7037/7412/3297/8648/1545/706/219931/5743/19/7391/2180/2153
GO:0042594	response to starvation	186	-0.375062	-1.5867	0.000821597	0.0213369	0.0179436	3695	tags=34%, list=23%, signal=26%	27244/1386/10524/4780/5594/11133/9706/5587/213/55364/5106/4654/3060/7378/23274/54407/80315/3309/3480/27102/7249/1513/659/5287/5366/5899/51256/3992/8493/5595/10634/81788/6720/6751/83939/8428/7351/133746/7071/5166/96459/6715/9681/10533/8408/3920/29103/1312/55062/7534/10891/1649/23710/123/9463/7538/120892/468/80149/2309/1824/1026/133
GO:0045429	positive regulation of nitric oxide biosynthetic process	36	-0.600437	-1.94373	0.000828969	0.0214368	0.0180275	682	tags=22%, list=4%, signal=21%	7099/5025/64581/5311/9314/5743/3553/3043
GO:0071634	regulation of transforming growth factor beta production	40	-0.575052	-1.88907	0.00083914	0.0215167	0.0180947	609	tags=20%, list=4%, signal=19%	3965/10159/7305/8848/4602/5743/3091/7057
GO:0015804	neutral amino acid transport	56	-0.515042	-1.82267	0.000837233	0.0215167	0.0180947	3015	tags=45%, list=19%, signal=36%	388662/54407/6509/59272/55089/340024/11136/81855/9152/6512/6520/285641/124935/55238/206358/3952/8604/120103/145389/6506/6533/10165/10955/9056/5997
GO:0046032	ADP catabolic process	87	-0.467663	-1.77583	0.00085493	0.0218272	0.0183559	2017	tags=23%, list=13%, signal=20%	5232/339123/9611/3988/83440/5571/7351/2597/8473/5236/3101/80201/51422/64223/2027/2203/3099/54541/3091/8870
GO:0045834	positive regulation of lipid metabolic process	110	-0.438148	-1.73079	0.000862027	0.0218272	0.0183559	1625	tags=18%, list=10%, signal=16%	6720/56848/9619/9971/8473/344/157506/824/949/64223/10891/654/1601/376497/51099/57104/5743/3553/133/8660
GO:0032368	regulation of lipid transport	128	-0.420048	-1.6844	0.000858524	0.0218272	0.0183559	2823	tags=26%, list=18%, signal=21%	9227/80820/6696/55754/2661/6342/5027/8399/1394/114897/4828/185/5045/9619/3952/29801/1407/344/10765/118471/4035/3690/5025/654/1601/4792/4602/706/19/2180/3553/8660/7057
GO:1900426	positive regulation of defense response to bacterium	14	-0.765035	-1.95815	0.00087755	0.0218852	0.0184046	1722	tags=57%, list=11%, signal=51%	84868/64127/2150/400709/5225/1535/84034/2896
GO:1903579	negative regulation of ATP metabolic process	21	-0.680484	-1.91206	0.000877886	0.0218852	0.0184046	332	tags=24%, list=2%, signal=23%	9611/706/2203/54541/8870
GO:0030812	negative regulation of nucleotide catabolic process	17	-0.721704	-1.90616	0.000882722	0.0218852	0.0184046	92	tags=24%, list=1%, signal=23%	9611/2203/54541/8870
GO:0033122	negative regulation of purine nucleotide catabolic process	17	-0.721704	-1.90616	0.000882722	0.0218852	0.0184046	92	tags=24%, list=1%, signal=23%	9611/2203/54541/8870
GO:0045820	negative regulation of glycolytic process	17	-0.721704	-1.90616	0.000882722	0.0218852	0.0184046	92	tags=24%, list=1%, signal=23%	9611/2203/54541/8870
GO:0032602	chemokine production	91	-0.457828	-1.74756	0.000885924	0.0218852	0.0184046	1722	tags=29%, list=11%, signal=26%	84868/1654/64127/2950/3146/90865/247/9971/7292/2150/7097/727/7099/3965/1991/64581/4210/199/9314/64170/140885/2867/8767/3553/54210/3091
GO:1903510	mucopolysaccharide metabolic process	86	-0.459297	-1.74071	0.000902179	0.0221965	0.0186664	3234	tags=40%, list=20%, signal=32%	29940/3073/4669/92126/1910/2990/3425/3698/50515/10402/3036/51363/8509/79369/64132/26035/55576/23553/2720/3699/8534/22856/2799/284/1213/9435/7130/55454/10057/2131/3074/10855/166012/3553
GO:1901524	regulation of mitophagy	30	-0.612986	-1.91083	0.000923849	0.022638	0.0190377	2058	tags=40%, list=13%, signal=35%	84749/55486/64127/6720/10193/54832/292/57602/706/2017/665/3091
GO:0061138	morphogenesis of a branching epithelium	186	-0.37278	-1.57704	0.000929093	0.0226751	0.0190689	2760	tags=25%, list=17%, signal=21%	4233/2260/9953/5058/1499/6789/9723/5087/284217/9620/10818/3209/55366/56998/255743/3207/5310/25932/4776/9955/10672/8521/10736/2022/6423/64412/4851/1512/157506/10765/2885/25/90/10116/10653/8945/1522/2303/54922/10512/6768/5311/2131/8829/3202/133/9021
GO:0010634	positive regulation of epithelial cell migration	140	-0.407178	-1.65169	0.000988407	0.0240262	0.0202051	929	tags=14%, list=6%, signal=14%	1512/949/284/25/8754/3690/301/5025/23328/2303/152007/8829/5743/80149/6678/2896/3091/1839/8660/7057
GO:0042053	regulation of dopamine metabolic process	17	-0.715891	-1.89081	0.000999664	0.024107	0.0202731	1989	tags=29%, list=12%, signal=26%	18/6870/3684/217/4929
GO:0042069	regulation of catecholamine metabolic process	17	-0.715891	-1.89081	0.000999664	0.024107	0.0202731	1989	tags=29%, list=12%, signal=26%	18/6870/3684/217/4929
GO:0050922	negative regulation of chemotaxis	60	-0.509411	-1.82699	0.00101774	0.0243937	0.0205141	2725	tags=38%, list=17%, signal=32%	57556/57175/9723/5771/55558/10563/64218/10509/8482/1843/11240/79890/56920/4851/54437/727/1845/1991/10512/7130/199/8829/7057
GO:0061045	negative regulation of wound healing	70	-0.489154	-1.79662	0.00101958	0.0243937	0.0205141	2056	tags=23%, list=13%, signal=20%	710/114897/22915/5054/81542/239/7035/2191/5728/2811/5055/5329/5270/7391/5627/7057
GO:0006690	icosanoid metabolic process	115	-0.423384	-1.68746	0.00103003	0.024547	0.0206431	2451	tags=26%, list=15%, signal=22%	1646/284541/2166/8399/2876/834/3992/1549/64174/80142/1571/747/2950/239/247/11283/5742/7097/4051/6916/1312/241/100137049/1545/2879/5743/4258/3553/5730/2944
GO:0007076	mitotic chromosome condensation	17	0.686727	1.88072	0.0010879	0.0258248	0.0217177	2593	tags=59%, list=16%, signal=49%	9918/64151/148479/8467/29781/23310/51203/113130/7273/9031
GO:0042759	long-chain fatty acid biosynthetic process	27	-0.640558	-1.93944	0.00111697	0.0264117	0.0222112	1583	tags=33%, list=10%, signal=30%	1571/2950/239/247/23205/2946/2879/2948/2944
GO:1903825	organic acid transmembrane transport	149	-0.394008	-1.61944	0.00113836	0.0268133	0.022549	2810	tags=27%, list=18%, signal=22%	6509/59272/121260/55089/6573/340024/11136/81855/9123/9152/6512/6582/6541/6520/285641/6538/387700/124935/55144/6539/55238/7351/206358/8604/6583/1201/120103/123096/5243/145389/6506/6533/10165/376497/9056/10057/2180/5997/8660/7057
GO:0051917	regulation of fibrinolysis	18	-0.709995	-1.90841	0.0011551	0.0270092	0.0227137	1640	tags=28%, list=10%, signal=25%	5054/2191/5329/7391/7057
GO:0030308	negative regulation of cell growth	175	-0.380386	-1.5964	0.00115557	0.0270092	0.0227137	3762	tags=34%, list=23%, signal=27%	27302/57609/684/5925/27296/4633/58189/9706/3300/55840/135644/2697/9353/8751/51447/3303/1020/57556/1032/6696/10668/2661/9723/55558/94/659/85004/64218/10509/1654/8482/54879/56848/9043/6423/6494/56920/2539/91/694/54437/8408/51094/5538/84722/1027/10512/734/1601/56963/2273/8829/29946/5270/2203/978/604/1026/5997/3304
GO:0060326	cell chemotaxis	289	-0.336625	-1.4954	0.00116079	0.0270273	0.0227289	3030	tags=27%, list=19%, signal=22%	6347/84818/8823/1910/3164/6356/23604/6280/6374/102/6364/5319/4233/391/2260/23396/57175/3570/2358/6376/9023/80270/7162/566/23765/2185/6278/10563/57580/284340/57509/3148/185/5595/5054/64127/1843/3146/7114/10451/5881/6362/2150/11240/79890/2207/63916/4851/727/683/6279/301/5025/7412/3965/5196/719/7130/6348/54795/4354/196527/80310/199/8829/5142/4814/6283/728/2867/5473/1441/3553/54210/7852/5197/1839/7057
GO:1904407	positive regulation of nitric oxide metabolic process	37	-0.575044	-1.8667	0.00117651	0.0272143	0.0228862	682	tags=22%, list=4%, signal=21%	7099/5025/64581/5311/9314/5743/3553/3043
GO:0140353	lipid export from cell	46	-0.539676	-1.83423	0.00117778	0.0272143	0.0228862	2683	tags=41%, list=17%, signal=34%	6696/2661/5027/8399/1394/114897/65266/4828/185/3952/1407/10765/5025/654/1601/4602/706/5743/3553
GO:0070570	regulation of neuron projection regeneration	29	-0.636968	-1.95178	0.00119699	0.0274494	0.0230839	2683	tags=48%, list=17%, signal=40%	6696/3480/83999/4756/2043/9860/5604/5605/2316/8428/2281/56963/9314/2896
GO:1903035	negative regulation of response to wounding	91	-0.452355	-1.72667	0.00119477	0.0274494	0.0230839	2256	tags=29%, list=14%, signal=25%	5068/2266/6696/5624/83999/4756/710/114897/22915/2043/5054/9860/81542/239/90865/7035/2191/5728/2811/5055/56963/5329/5270/7391/5627/7057
GO:0043467	regulation of generation of precursor metabolites and energy	120	-0.421749	-1.68115	0.00120508	0.027531	0.0231525	2656	tags=24%, list=17%, signal=20%	5261/8850/7415/5027/387/4697/8445/339123/9852/9611/56848/3416/2932/5571/8473/9167/5741/29103/51422/64223/51523/10891/10105/6622/2203/54541/3091/8870/8660
GO:0050856	regulation of T cell receptor signaling pathway	43	0.528597	1.81103	0.00122176	0.0277038	0.0232978	890	tags=26%, list=6%, signal=24%	1236/2633/50852/3783/4068/79037/1540/3932/100/868/84433
GO:0140895	cell surface toll-like receptor signaling pathway	62	-0.499529	-1.80112	0.00121737	0.0277038	0.0232978	1685	tags=34%, list=11%, signal=30%	4057/5970/7100/11027/3656/64127/2150/7097/57590/1535/26191/7099/8878/23643/4792/9867/57162/4814/929/8767/7128
GO:0072203	cell proliferation involved in metanephros development	10	0.82017	1.96771	0.00123055	0.0277994	0.0233783	578	tags=40%, list=4%, signal=39%	1958/6772/4609/5727
GO:0098869	cellular oxidant detoxification	90	-0.457358	-1.74382	0.00124134	0.02789	0.0234544	658	tags=14%, list=4%, signal=14%	241/2952/2946/9588/2879/5743/4258/3047/3048/3039/3240/3040/3043
GO:1903037	regulation of leukocyte cell-cell adhesion	354	0.296067	1.42524	0.00124374	0.02789	0.0234544	1435	tags=17%, list=9%, signal=16%	1236/3117/3112/3119/3105/6504/54900/5788/3575/3115/3113/939/10808/8772/3126/283234/3902/10125/959/8876/2113/51176/916/29851/1540/923/3932/100/10859/8740/79626/86/868/55824/1445/4092/54542/55626/857/201633/84433/5588/6602/3111/9231/3574/6441/2534/9306/30009/3120/8631/1511/648/865/3329/5170/6363/11151/3458
GO:0061982	meiosis I cell cycle process	103	0.417858	1.68149	0.00125982	0.0281467	0.0236703	2962	tags=31%, list=18%, signal=25%	991/9133/26271/7153/2956/7589/5885/9232/10734/1164/84057/83447/10403/245711/63946/995/10635/9700/140801/5719/5889/51547/143471/10744/7314/8900/6790/993/126549/57697/23626/84690
GO:0070542	response to fatty acid	56	-0.505956	-1.79052	0.00126827	0.0282318	0.0237419	2864	tags=39%, list=18%, signal=32%	5724/5536/1646/3651/6319/286676/7350/210/6720/9971/7351/7097/3280/5166/4831/6916/5165/5743/80149/2309/2867/2180
GO:0009310	amine catabolic process	19	-0.684866	-1.88732	0.00128532	0.028507	0.0239733	1297	tags=47%, list=8%, signal=44%	6818/3176/1312/4128/55349/54498/493/6303/23446
GO:0051918	negative regulation of fibrinolysis	13	-0.762574	-1.91039	0.00130321	0.0287694	0.024194	84	tags=23%, list=1%, signal=23%	5054/7391/7057
GO:0045064	T-helper 2 cell differentiation	17	-0.709095	-1.87286	0.00132387	0.0287694	0.024194	1306	tags=47%, list=8%, signal=43%	7292/5914/301/3142/4221/4602/602/604
GO:0006110	regulation of glycolytic process	48	-0.530125	-1.80704	0.0013303	0.0287694	0.024194	1860	tags=21%, list=12%, signal=18%	339123/9611/5571/8473/51422/64223/2203/54541/3091/8870
GO:0030811	regulation of nucleotide catabolic process	48	-0.530125	-1.80704	0.0013303	0.0287694	0.024194	1860	tags=21%, list=12%, signal=18%	339123/9611/5571/8473/51422/64223/2203/54541/3091/8870
GO:0033121	regulation of purine nucleotide catabolic process	48	-0.530125	-1.80704	0.0013303	0.0287694	0.024194	1860	tags=21%, list=12%, signal=18%	339123/9611/5571/8473/51422/64223/2203/54541/3091/8870
GO:0009132	nucleoside diphosphate metabolic process	121	-0.40478	-1.61655	0.00131534	0.0287694	0.024194	1860	tags=25%, list=12%, signal=22%	8850/136332/5027/5313/26289/5232/339123/9611/3988/83440/5571/283927/7351/2597/8473/5236/3101/955/80201/51422/64223/9414/4354/2027/953/2203/3099/54541/3091/8870
GO:0015718	monocarboxylic acid transport	165	-0.379693	-1.56934	0.00132674	0.0287694	0.024194	2614	tags=20%, list=16%, signal=17%	11309/6580/81579/5027/8399/9123/201232/6198/6582/4828/1814/6538/387700/9120/6539/5375/1382/3952/6555/65010/29015/9121/5025/5320/123/376497/5743/2180/116362/3553/366/8660/7057
GO:0019216	regulation of lipid metabolic process	280	-0.339926	-1.50592	0.00135084	0.0291102	0.0244806	2771	tags=25%, list=17%, signal=21%	950/1268/5978/5164/142891/37/8850/3480/7069/66036/22937/1609/1181/79888/116519/7536/9023/8898/5336/6615/9611/79143/6720/56848/81542/9619/9971/3490/343/26580/3398/8877/3952/64784/5166/80025/3417/8473/50846/344/114294/157506/824/949/51094/5525/29103/5165/51422/2327/2330/64223/10891/654/1601/427/376497/5660/51099/706/6622/23352/57104/10577/5743/27141/3553/133/150094/8660
GO:0042273	ribosomal large subunit biogenesis	63	0.471895	1.74819	0.0013661	0.029335	0.0246696	2939	tags=40%, list=18%, signal=33%	9045/285855/55299/84549/117246/51491/55027/6838/23560/11224/54680/55003/26156/140801/6147/55759/79707/23029/10412/51388/90441/51154/4736/4869/4839
GO:0046209	nitric oxide metabolic process	73	-0.479241	-1.77348	0.00141482	0.0302741	0.0254594	682	tags=19%, list=4%, signal=18%	7099/5025/64581/1545/2717/5311/706/9314/493/5743/80149/140885/3553/3043
GO:0042274	ribosomal small subunit biogenesis	88	0.452227	1.77694	0.0014371	0.0303237	0.0255011	3809	tags=45%, list=24%, signal=35%	84294/27341/10199/25926/6228/6202/153443/6209/51065/6838/10528/6193/10436/57050/6218/6206/5394/404672/705/65095/30836/2091/9277/91582/92856/6208/57647/134430/84135/90121/51602/10799/4869/10171/6194/6189/55720/55272/51406/3921
GO:2001057	reactive nitrogen species metabolic process	74	-0.475888	-1.76489	0.00142847	0.0303237	0.0255011	682	tags=19%, list=4%, signal=18%	7099/5025/64581/1545/2717/5311/706/9314/493/5743/80149/140885/3553/3043
GO:0048678	response to axon injury	77	-0.46076	-1.71335	0.00143351	0.0303237	0.0255011	3812	tags=40%, list=24%, signal=31%	401720/3371/4147/4914/6505/1605/25828/64805/6696/3480/3745/83999/4756/5336/2043/10675/9860/5604/5605/2316/8428/2281/3913/23162/5025/7305/1495/56963/706/9314/2896
GO:0010506	regulation of autophagy	323	-0.334594	-1.50281	0.00142792	0.0303237	0.0255011	2978	tags=30%, list=19%, signal=25%	526/3953/10558/149371/6048/10043/23274/8925/4105/1020/23604/140775/5291/10241/4218/4233/53373/23130/66036/7249/60412/254122/1613/4734/128866/56834/57533/112936/8517/51606/6625/5899/25827/219771/84749/55486/7405/9821/64112/5595/342931/85363/493856/64127/6720/5476/90423/2932/3708/4170/340371/3146/22926/2597/826/3952/533/1982/10193/81603/5768/1201/54832/9681/8408/292/26191/25/523/64223/8878/55062/88…
GO:1903531	negative regulation of secretion by cell	137	-0.394371	-1.59328	0.00146281	0.0307596	0.0258676	3251	tags=29%, list=20%, signal=23%	5715/130399/2697/2332/91942/140775/1268/5978/415116/3745/8074/79651/6865/4756/18/4828/27342/1814/6720/29091/7351/7879/2150/151/2281/3952/1407/6688/4763/4851/6814/301/3965/7779/706/6622/55255/2867/3553/5008
GO:0042742	defense response to bacterium	282	-0.340679	-1.50833	0.00146895	0.0307821	0.0258865	1826	tags=23%, list=11%, signal=20%	3570/5027/504180/4057/8517/2358/834/245936/566/10563/944/57379/2635/3148/4353/84868/5054/64127/55576/6338/9971/353144/81623/2150/7097/400709/5225/2207/6403/1535/55122/2268/5199/6279/22861/7099/1051/5320/1991/3394/6038/283/23166/7779/285195/84034/10616/64170/219972/26253/6039/3934/6283/2209/728/11126/4069/602/8767/2896/5473/3553/54210/3240
GO:1905039	carboxylic acid transmembrane transport	148	-0.395121	-1.62249	0.00148239	0.030957	0.0260336	2810	tags=27%, list=18%, signal=22%	6509/59272/121260/55089/6573/340024/11136/81855/9123/9152/6512/6582/6541/6520/285641/6538/387700/124935/55144/6539/55238/7351/206358/8604/6583/1201/120103/123096/5243/145389/6506/6533/10165/376497/9056/10057/2180/5997/8660/7057
GO:1903578	regulation of ATP metabolic process	64	-0.500472	-1.81872	0.00150855	0.0313699	0.0263809	1860	tags=22%, list=12%, signal=19%	339123/9611/56848/5571/7114/8473/51422/64223/10891/706/2203/54541/3091/8870
GO:0097530	granulocyte migration	142	-0.403856	-1.64285	0.00151249	0.0313699	0.0263809	1385	tags=21%, list=9%, signal=19%	6376/23765/6278/10563/57580/284340/5595/64127/10451/5881/6362/2207/2526/683/6279/301/5196/719/7130/6348/4354/5142/6283/728/5473/1441/3553/54210/5197/7057
GO:0070391	response to lipoteichoic acid	10	-0.813646	-1.90641	0.00152503	0.0314156	0.0264193	2290	tags=60%, list=14%, signal=51%	5970/1432/7097/7099/929/8767
GO:0071223	cellular response to lipoteichoic acid	10	-0.813646	-1.90641	0.00152503	0.0314156	0.0264193	2290	tags=60%, list=14%, signal=51%	5970/1432/7097/7099/929/8767
GO:0046031	ADP metabolic process	92	-0.444836	-1.70263	0.00154417	0.0317025	0.0266606	2465	tags=25%, list=15%, signal=21%	5027/5313/26289/5232/339123/9611/3988/83440/5571/7351/2597/8473/5236/3101/80201/51422/64223/2027/2203/3099/54541/3091/8870
GO:0015909	long-chain fatty acid transport	63	-0.48731	-1.76054	0.0015614	0.0319483	0.0268673	597	tags=10%, list=4%, signal=9%	5320/123/376497/2180/8660/7057
GO:1900543	negative regulation of purine nucleotide metabolic process	24	-0.643997	-1.88944	0.00159559	0.0323544	0.0272088	332	tags=17%, list=2%, signal=16%	706/2203/54541/8870
GO:0071357	cellular response to type I interferon	79	0.44352	1.70351	0.00160127	0.0323544	0.0272088	1424	tags=20%, list=9%, signal=19%	81030/8519/8772/6772/10010/56339/25939/3661/29883/5770/90933/91445/3454/51441/7187/4938
GO:0031330	negative regulation of cellular catabolic process	195	-0.369719	-1.5661	0.00159492	0.0323544	0.0272088	3210	tags=31%, list=20%, signal=25%	9444/3953/170506/6048/2332/23274/8925/6653/4105/140775/4233/1268/326340/1660/10644/7188/66036/7249/57533/3184/6625/92345/8898/84749/54888/1432/373863/9611/1676/5045/5476/9860/1153/4170/340371/66037/3952/1982/10193/5768/26191/7812/3183/1618/10605/64223/54922/57602/10643/10492/7538/120892/706/6622/493/54502/2203/9637/54541/3240/8870
GO:0006310	DNA recombination	253	0.327977	1.50441	0.00160255	0.0323544	0.0272088	2921	tags=25%, list=18%, signal=21%	125150/5788/3575/7374/51010/959/51176/7014/51659/4172/64919/1235/25939/6118/7153/2956/6119/63979/5885/10538/4171/86/84057/4176/6929/4436/641/29128/158880/142/5965/30009/9466/64710/4173/9156/441161/10635/3329/4175/54556/1111/84083/5889/7040/55159/9025/2073/79605/7516/7486/348654/83933/22891/7528/201516/7158/126549/2547/57697/7334/54799/23626
GO:0045061	thymic T cell selection	24	0.65688	1.94856	0.00166432	0.0332699	0.0279788	1926	tags=33%, list=12%, signal=29%	917/1236/5788/916/84433/3714/915/6722
GO:1902600	proton transmembrane transport	120	-0.41483	-1.65356	0.00166221	0.0332699	0.0279788	2525	tags=29%, list=16%, signal=25%	6548/127124/51606/374291/4697/1355/84286/7350/10312/285641/9481/56848/7384/90423/1340/7114/7351/206358/533/8604/9167/9296/1327/292/523/10165/10159/10105/51296/83959/285195/4891/537/535/56606
GO:0045017	glycerolipid biosynthetic process	230	-0.349149	-1.51316	0.00165483	0.0332699	0.0279788	2444	tags=26%, list=15%, signal=22%	1609/10554/79888/284098/9489/5338/63874/5287/8898/84174/9468/9107/5336/8818/7405/22979/1119/79143/6720/747/5297/129303/81542/145567/1608/9971/9488/3931/54344/56623/56994/10555/9091/54675/8694/5359/3636/23761/5728/1201/9487/824/64419/9896/949/114971/5277/2710/283/3613/376497/51099/57104/56895/23446/54947/2180/150094/9021
GO:0032720	negative regulation of tumor necrosis factor production	56	-0.497719	-1.76137	0.00168273	0.0334182	0.0281035	1722	tags=32%, list=11%, signal=29%	84868/64127/2950/9971/26191/5004/5914/50856/7099/3965/945/706/11213/80149/140885/4157/602/7128
GO:0071407	cellular response to organic cyclic compound	485	-0.29842	-1.38369	0.00167894	0.0334182	0.0281035	2707	tags=23%, list=17%, signal=19%	5978/64805/1660/6696/677/81930/5058/1499/3480/57617/7181/4734/8074/10018/7337/5027/387/6340/3779/6198/2706/3184/9630/5458/3066/25959/2889/5899/84458/11170/7350/29966/79039/1816/5032/55151/57655/9063/10211/9611/1814/64127/6751/4838/23558/10142/2932/8780/6338/9971/2316/8031/57178/55625/6818/7332/2782/343/11240/25976/333/2778/7035/3952/1407/1655/51366/6715/65010/842/65992/9612/4090/25/1312/301/6506/…
GO:0001763	morphogenesis of a branching structure	202	-0.37067	-1.58265	0.00169039	0.0334608	0.0281393	2675	tags=25%, list=17%, signal=21%	4233/2260/9953/5058/1499/6789/9723/5087/284217/9620/6474/10818/3209/55366/56998/255743/3207/5310/25932/473/4776/9955/10672/8521/10736/2022/6423/64412/4851/1512/157506/10765/2885/25/90/10116/57471/10653/8945/1522/2303/54922/10512/6768/5311/120892/2131/8829/3202/133/9021
GO:0016556	mRNA modification	26	0.607609	1.82936	0.0017202	0.0339043	0.0285123	921	tags=31%, list=6%, signal=29%	54517/56339/83480/23091/57721/80324/29974/1736
GO:0036230	granulocyte activation	43	-0.544722	-1.81235	0.00172868	0.0339043	0.0285123	2071	tags=42%, list=13%, signal=37%	57580/6813/1776/11027/6338/2150/2207/6845/6688/6814/301/5320/3600/7305/6348/3684/84106/2896
GO:0050764	regulation of phagocytosis	94	-0.452413	-1.7342	0.00172953	0.0339043	0.0285123	2340	tags=32%, list=15%, signal=27%	2358/566/3560/5336/146722/695/8724/64127/3146/721/2150/8877/7097/2207/5359/1535/949/2268/5199/3600/1794/2212/10960/64581/196527/10326/2219/140885/2209/8291
GO:0030593	neutrophil chemotaxis	97	-0.448608	-1.72921	0.00175103	0.0342155	0.0287739	743	tags=30%, list=5%, signal=29%	6356/23604/6280/6374/6364/5319/23396/6376/10563/57580/64127/10451/6362/2207/683/6279/5196/719/7130/6348/4354/5142/6283/728/5473/1441/3553/54210/5197
GO:0010755	regulation of plasminogen activation	16	-0.716279	-1.86924	0.00179924	0.0346446	0.0291348	581	tags=31%, list=4%, signal=30%	5054/1522/5329/5270/7057
GO:0071604	transforming growth factor beta production	42	-0.560705	-1.86689	0.0018015	0.0346446	0.0291348	609	tags=19%, list=4%, signal=18%	3965/10159/7305/8848/4602/5743/3091/7057
GO:0043383	negative T cell selection	12	0.727338	1.85169	0.00179494	0.0346446	0.0291348	292	tags=25%, list=2%, signal=25%	1236/5788/916
GO:0045060	negative thymic T cell selection	12	0.727338	1.85169	0.00179494	0.0346446	0.0291348	292	tags=25%, list=2%, signal=25%	1236/5788/916
GO:0008630	intrinsic apoptotic signaling pathway in response to DNA damage	94	-0.451738	-1.73161	0.00179418	0.0346446	0.0291348	1803	tags=20%, list=11%, signal=18%	64112/6615/4776/4170/6423/597/842/25/3090/599/25946/666/28996/602/27141/1026/138151/54541/8870
GO:0032717	negative regulation of interleukin-8 production	14	-0.745395	-1.90788	0.00181749	0.0348418	0.0293006	813	tags=43%, list=5%, signal=41%	26191/301/1991/945/9314/602
GO:0045807	positive regulation of endocytosis	149	-0.385654	-1.5851	0.00182731	0.0349201	0.0293665	2340	tags=26%, list=15%, signal=23%	2358/116519/566/3560/5336/146722/51160/10211/6609/695/28514/5054/64127/721/2150/2207/23345/1535/1201/967/284/5199/4035/5538/3600/1794/2212/10960/64581/1601/196527/9463/120892/6622/10326/2219/929/140885/2209
GO:1990266	neutrophil migration	118	-0.420454	-1.67591	0.00184899	0.0352236	0.0296217	1385	tags=17%, list=9%, signal=16%	10451/5881/6362/2207/2526/683/6279/5196/719/7130/6348/4354/5142/6283/728/5473/1441/3553/54210/5197
GO:0030217	T cell differentiation	296	0.321481	1.505	0.00187028	0.0355178	0.0298691	1832	tags=21%, list=11%, signal=19%	1958/917/1236/5788/3575/257101/4063/914/114836/3955/939/925/8772/2841/3902/10125/8876/51176/8320/5734/916/64919/56339/1540/1235/6647/3932/100/10538/86/5316/4092/54542/55626/6654/8809/84433/6602/3714/3111/285282/3702/3574/55636/30009/29781/57630/648/3604/865/6363/3458/10803/3718/6932/399/9092/7040/915/3566/8503
GO:0062013	positive regulation of small molecule metabolic process	128	-0.406942	-1.63185	0.00188383	0.0356636	0.0299918	2656	tags=23%, list=17%, signal=20%	5261/8850/7415/22937/5771/5027/116519/2648/5366/8445/9852/6720/1642/9619/7114/9971/51744/1407/344/157506/5741/64223/10891/654/1601/6622/5743/3553/133/8660
GO:0010749	regulation of nitric oxide mediated signal transduction	10	-0.805234	-1.8867	0.00191796	0.036197	0.0304403	248	tags=20%, list=2%, signal=20%	493/7057
GO:1905709	negative regulation of membrane permeability	19	-0.671574	-1.85069	0.001933	0.0362721	0.0305035	1458	tags=37%, list=9%, signal=34%	255027/292/54922/599/666/3099/8870
GO:0010965	regulation of mitotic sister chromatid separation	55	0.470261	1.69115	0.00193388	0.0362721	0.0305035	3799	tags=53%, list=24%, signal=40%	55755/991/26271/9787/11065/5885/10403/891/55055/9700/699/147841/9735/4085/84861/51451/348654/9184/8697/8881/51143/56155/55143/1063/332/7175/9212/8452/55795
GO:0043406	positive regulation of MAP kinase activity	79	-0.459048	-1.71766	0.00197662	0.0369598	0.0310818	744	tags=14%, list=5%, signal=13%	8754/7099/23328/1991/120892/80310/2322/6283/2081/3553/7057
GO:0009267	cellular response to starvation	150	-0.387374	-1.59155	0.00201494	0.0374457	0.0314905	3695	tags=35%, list=23%, signal=27%	27244/1386/10524/4780/5594/11133/5587/213/55364/4654/7378/23274/54407/80315/3309/3480/7249/1513/659/5287/5366/5899/51256/3992/8493/5595/10634/81788/6720/8428/7351/133746/7071/5166/96459/6715/9681/10533/3920/29103/1312/55062/7534/23710/123/9463/120892/468/80149/2309/1824/1026
GO:0006633	fatty acid biosynthetic process	146	-0.383777	-1.57543	0.00201158	0.0374457	0.0314905	2841	tags=24%, list=18%, signal=20%	79993/5319/37/8850/26063/22937/83401/8399/116519/197322/6319/3992/9415/80142/2194/283985/1571/2950/239/5571/247/5742/5166/23205/344/6916/51422/2946/23352/2879/5743/2948/3553/5730/2944
GO:0060337	type I interferon-mediated signaling pathway	78	0.443835	1.70168	0.00202916	0.0375357	0.0315661	1424	tags=21%, list=9%, signal=19%	81030/8519/8772/6772/10010/56339/25939/3661/29883/5770/90933/91445/3454/51441/7187/4938
GO:0031960	response to corticosteroid	151	-0.391188	-1.60699	0.00203213	0.0375357	0.0315661	3285	tags=32%, list=21%, signal=26%	3557/678/266743/5106/9353/21/4654/5724/9131/6898/5978/677/3480/2/10018/3651/6340/6198/2706/11170/210/5069/6338/7332/7351/3490/2720/1536/23205/1036/6715/842/8754/1312/301/654/1545/7538/64170/2322/5743/2355/2354/2309/687/1026/133/54541/5730
GO:0007263	nitric oxide mediated signal transduction	25	-0.629649	-1.87475	0.00204544	0.037667	0.0316765	248	tags=32%, list=2%, signal=32%	8654/353116/23576/3651/51655/493/2357/7057
GO:0035872	nucleotide-binding domain, leucine rich repeat containing receptor signaling pathway	25	-0.627618	-1.8687	0.00208101	0.0382063	0.03213	813	tags=36%, list=5%, signal=34%	26191/7099/83737/51296/4792/57864/8767/7128/3304
GO:0072577	endothelial cell apoptotic process	54	-0.503936	-1.76349	0.00209394	0.038295	0.0322047	781	tags=22%, list=5%, signal=21%	7015/5054/3135/284/25/3690/641700/196527/2309/11126/7128/7057
GO:0009134	nucleoside diphosphate catabolic process	97	-0.443213	-1.70842	0.00211105	0.038295	0.0322047	2017	tags=23%, list=13%, signal=20%	5232/339123/9611/3988/83440/5571/7351/2597/8473/5236/3101/955/80201/51422/64223/2027/953/2203/3099/54541/3091/8870
GO:0007160	cell-matrix adhesion	226	-0.350666	-1.51731	0.00210547	0.038295	0.0322047	2966	tags=30%, list=19%, signal=25%	9647/63923/1896/1020/5291/9475/6385/2266/1281/8861/2335/3687/1499/9723/55901/1613/6548/10018/158326/94/387/83706/3987/6376/55920/2185/8516/11170/255743/54453/5310/25992/3681/8910/5054/7791/10420/64098/30008/2932/9748/10519/8500/4763/7402/1308/5728/967/7094/3678/25/8754/683/71/3690/87/1845/7412/7059/23603/3684/8829/2017/10855/3674/3693/604/7057
GO:1903039	positive regulation of leukocyte cell-cell adhesion	265	0.323385	1.49334	0.00210354	0.038295	0.0322047	1435	tags=18%, list=9%, signal=16%	1236/3117/3112/3119/3105/6504/5788/3575/3115/3113/939/10808/8772/3126/283234/10125/959/8876/2113/51176/916/29851/1540/923/3932/100/10859/8740/86/1445/55626/857/84433/5588/6602/3111/3574/2534/3120/8631/648/865/3329/5170/6363/11151/3458
GO:0035313	wound healing, spreading of epidermal cells	23	-0.635844	-1.84586	0.00216681	0.0391896	0.0329569	969	tags=30%, list=6%, signal=29%	5728/3678/3690/116844/83478/3693/1839
GO:0015908	fatty acid transport	110	-0.4229	-1.67056	0.00218594	0.0393016	0.0330512	2614	tags=21%, list=16%, signal=18%	11309/6580/81579/5027/8399/6198/6582/4828/1814/5375/1382/3952/29015/5025/5320/123/376497/5743/2180/116362/3553/8660/7057
GO:0010631	epithelial cell migration	286	-0.326487	-1.4477	0.00218445	0.0393016	0.0330512	1155	tags=13%, list=7%, signal=12%	10519/2191/4763/4851/5728/1201/1512/22846/5829/949/51094/284/25/8754/3690/301/5025/23328/116844/2303/3397/9839/1545/23603/152007/9314/493/8829/5743/80149/6678/6283/2896/3091/1839/8660/7057
GO:0061900	glial cell activation	52	-0.498352	-1.73283	0.00227019	0.0405763	0.0341231	1406	tags=29%, list=9%, signal=26%	90865/8877/7097/4035/7305/6348/9839/120892/3684/6622/3459/199/728/2896/3553
GO:0009261	ribonucleotide catabolic process	134	-0.400366	-1.61555	0.00226429	0.0405763	0.0341231	1860	tags=20%, list=12%, signal=18%	339123/9611/3988/83440/5571/1807/283927/7351/2597/8473/5144/5236/22978/3101/1806/84618/80201/51422/64223/11165/2027/5142/2203/3099/54541/3091/8870
GO:0033044	regulation of chromosome organization	221	0.32739	1.48285	0.00228031	0.0406376	0.0341747	3807	tags=34%, list=24%, signal=26%	55755/54552/991/9918/26271/7014/64151/9787/1062/7153/54737/11065/4609/5885/86/2643/8467/5588/1736/8313/6602/10403/891/7874/142/29781/55055/5394/9700/699/23310/8658/83852/147841/6419/9735/5073/6714/4085/84861/22948/7157/51451/10575/348654/65057/9184/8697/8881/7528/51143/9031/6604/26272/56155/7203/10155/26054/55143/1063/54464/332/6599/7175/6605/6595/9212/23049/545/8452/26277/3178/5976/55795/79677
GO:0050853	B cell receptor signaling pathway	58	0.487246	1.77376	0.00229826	0.0408377	0.034343	1017	tags=26%, list=6%, signal=24%	930/640/5788/973/974/55024/3932/89857/115352/59338/5583/54923/6654/933/3702
GO:0031663	lipopolysaccharide-mediated signaling pathway	54	-0.500986	-1.75317	0.00232846	0.0412537	0.0346928	1937	tags=41%, list=12%, signal=36%	4057/6376/5336/7001/1432/5595/85363/11027/3656/7097/949/1604/26191/7099/23328/654/23643/4792/929/9450/8767/7128
GO:0019369	arachidonic acid metabolic process	56	-0.486964	-1.72331	0.00234915	0.041379	0.0347982	2436	tags=32%, list=15%, signal=27%	284541/2166/8399/2876/1549/80142/1571/747/239/247/5742/4051/6916/100137049/1545/2879/5743/5730
GO:0009191	ribonucleoside diphosphate catabolic process	93	-0.42811	-1.64127	0.00234374	0.041379	0.0347982	2017	tags=22%, list=13%, signal=19%	5232/339123/9611/3988/83440/5571/7351/2597/8473/5236/3101/80201/51422/64223/2027/2203/3099/54541/3091/8870
GO:1905818	regulation of chromosome separation	70	0.458498	1.72135	0.00236616	0.0415582	0.0349489	3799	tags=49%, list=24%, signal=37%	55755/991/9918/26271/64151/9787/11065/5885/10403/891/1457/29781/55055/9700/699/23310/147841/9735/4085/84861/51451/348654/9184/8697/8881/51143/56155/55143/1063/332/7175/9212/8452/55795
GO:0051546	keratinocyte migration	19	-0.666434	-1.83653	0.00240269	0.0420783	0.0353862	969	tags=21%, list=6%, signal=20%	5728/8754/116844/1839
GO:0008015	blood circulation	487	-0.297097	-1.37696	0.002415	0.0421723	0.0354653	2390	tags=20%, list=15%, signal=17%	2166/94/387/2313/2876/6340/9631/659/3779/566/6474/7122/6865/1311/100506658/710/6336/56998/4878/18/8509/1816/65266/55151/1131/4625/185/1814/6271/10672/64167/5331/28514/6720/10142/6870/488/6338/2316/5348/5547/143282/51130/5742/2150/151/2281/3398/3952/27345/5021/51086/5144/5973/2837/6916/5125/805/4090/284/25/4018/1312/808/5025/1522/2303/10159/719/4973/654/57085/9839/54795/9414/84034/5023/2946/2548/4…
GO:0032908	regulation of transforming growth factor beta1 production	14	-0.733203	-1.87668	0.00242929	0.0423003	0.035573	2262	tags=43%, list=14%, signal=37%	6376/55353/5045/10159/7305/7057
GO:0150115	cell-substrate junction organization	96	-0.424278	-1.63636	0.00247739	0.0430146	0.0361736	3654	tags=39%, list=23%, signal=30%	10982/7010/23332/6281/23122/51762/8874/7145/9647/9475/6385/8861/2335/55901/1613/6548/94/387/3987/55920/2185/11170/10420/9748/1308/5728/7094/3678/25/71/3690/87/1845/23603/8829/2017/7057
GO:0034763	negative regulation of transmembrane transport	109	-0.425455	-1.6739	0.00250098	0.0431775	0.0363106	1723	tags=16%, list=11%, signal=14%	1814/124935/91404/2281/3952/6814/805/808/4946/10105/7779/5311/2946/5997/3553/8660/7057
GO:0042116	macrophage activation	102	-0.425397	-1.64831	0.00249935	0.0431775	0.0363106	1168	tags=19%, list=7%, signal=17%	8877/7097/64784/22918/7099/7305/6348/120892/3684/9867/6622/3459/199/11326/80149/728/2896/8291/7057
GO:0006805	xenobiotic metabolic process	123	-0.415875	-1.66124	0.00250842	0.0431831	0.0363154	1583	tags=15%, list=10%, signal=14%	1571/2940/2950/6818/1429/442038/5243/2327/2330/1545/2946/54498/10057/5447/134147/6283/2948/2180/2944
GO:0009137	purine nucleoside diphosphate catabolic process	90	-0.440226	-1.6785	0.00252754	0.0432501	0.0363717	2017	tags=22%, list=13%, signal=20%	5232/339123/9611/3988/83440/5571/7351/2597/8473/5236/3101/80201/51422/64223/2027/2203/3099/54541/3091/8870
GO:0009181	purine ribonucleoside diphosphate catabolic process	90	-0.440226	-1.6785	0.00252754	0.0432501	0.0363717	2017	tags=22%, list=13%, signal=20%	5232/339123/9611/3988/83440/5571/7351/2597/8473/5236/3101/80201/51422/64223/2027/2203/3099/54541/3091/8870
GO:0106106	cold-induced thermogenesis	146	-0.379911	-1.55956	0.00253366	0.0432501	0.0363717	1403	tags=19%, list=9%, signal=18%	7030/56034/7351/58488/26580/2778/3952/5021/8473/4851/7090/51094/7099/3297/1051/94097/2303/3600/10891/1649/3397/216/468/6778/3934/50486/2180/7852
GO:0034134	toll-like receptor 2 signaling pathway	16	-0.705342	-1.84069	0.00256228	0.0436162	0.0366796	1628	tags=44%, list=10%, signal=39%	64127/2150/7097/1535/9867/8767/7128
GO:0006399	tRNA metabolic process	156	0.348866	1.49381	0.00262912	0.044629	0.0375313	4022	tags=37%, list=25%, signal=28%	57505/144233/51010/339175/91801/54517/283989/51067/83480/25940/112858/9836/55718/80324/5393/8270/127253/92935/124454/6741/131965/5394/11102/27304/80222/54974/10557/60487/150962/51504/87178/23536/10667/112495/64172/55699/11340/8846/54913/10799/10556/1787/11180/11128/10248/55039/661/55623/79693/83707/10352/3028/10940/112970/2193/285381/1653/10775
GO:0032890	regulation of organic acid transport	73	-0.460595	-1.70448	0.00264862	0.0448347	0.0377043	651	tags=12%, list=4%, signal=12%	6812/3952/5025/6622/2180/5997/3553/8660/7057
GO:0060711	labyrinthine layer development	46	-0.521397	-1.7721	0.00270779	0.045709	0.0384395	1624	tags=26%, list=10%, signal=24%	8521/5604/26259/3280/22846/2885/10653/8648/6768/3726/133/9021
GO:0018149	peptide cross-linking	26	-0.607351	-1.83316	0.00272012	0.0457899	0.0385076	674	tags=15%, list=4%, signal=15%	301/1475/2162/7057
GO:0016188	synaptic vesicle maturation	28	-0.616537	-1.87692	0.00277294	0.0465501	0.0391469	2671	tags=46%, list=17%, signal=39%	526/8301/253832/127124/51606/10497/6812/9296/1742/523/10159/537/535
GO:0050731	positive regulation of peptidyl-tyrosine phosphorylation	156	-0.371181	-1.53364	0.00278398	0.0466068	0.0391945	1642	tags=18%, list=10%, signal=16%	2043/64127/1440/79705/3280/3952/10188/1444/1742/8784/3678/284/25/90/3690/3297/64223/653361/3600/3059/654/353514/8829/2322/2209/8767/1839/5008
GO:0051048	negative regulation of secretion	155	-0.369763	-1.52907	0.00279607	0.0466806	0.0392566	3251	tags=28%, list=20%, signal=22%	5715/130399/2697/2065/2332/91942/140775/1268/5978/415116/3745/8074/79651/6865/4756/18/65267/65266/4828/27342/1814/6720/29091/7351/7879/2150/151/2281/3952/1407/6688/4763/4851/6814/301/3965/7779/706/6622/55255/2867/3553/5008
GO:0006749	glutathione metabolic process	53	-0.50508	-1.75952	0.00281564	0.0467503	0.0393152	1561	tags=23%, list=10%, signal=21%	2940/2739/2950/3417/2539/6506/2952/2946/4258/26873/2948/2944
GO:0016241	regulation of macroautophagy	163	-0.371727	-1.54975	0.00281264	0.0467503	0.0393152	3175	tags=31%, list=20%, signal=25%	526/10558/149371/10043/23274/1020/140775/10241/23130/7249/60412/254122/4734/112936/8517/51606/5899/84749/55486/7405/64112/5595/64127/6720/90423/340371/2597/826/533/10193/5768/1201/54832/8408/292/523/55062/8851/57602/401548/120892/706/2017/665/535/2773/2081/8767/9637/3091
GO:0032102	negative regulation of response to external stimulus	389	-0.306655	-1.39333	0.00284052	0.0470349	0.0395546	2578	tags=23%, list=16%, signal=20%	57175/9723/2/5624/5771/79651/55558/8399/4057/2876/2358/147945/83999/10875/10563/3821/284207/64218/4756/710/284340/114897/7001/1432/27342/22915/10509/1814/84868/11027/8482/5045/2043/5054/64127/9860/81542/2950/1843/239/90865/7114/9971/3135/11240/9958/79890/7035/3952/2191/56920/5094/387837/4851/5728/22978/54437/2811/727/313/2268/1845/3965/7534/83737/1991/10512/91662/7130/5055/4210/56963/7538/5329/19…
GO:0097529	myeloid leukocyte migration	220	-0.355984	-1.53442	0.00285461	0.0471398	0.0396428	2262	tags=27%, list=14%, signal=23%	6347/84818/1910/6356/23604/6280/6374/6364/5319/64805/23396/3570/2358/6376/566/23765/2185/6278/10563/2683/57580/284340/57509/5595/27342/5054/64127/1843/3146/10451/5881/6362/79890/2207/4763/727/2526/683/6279/301/5025/5196/719/7130/6348/4354/196527/80310/199/5142/140885/6283/728/5473/1441/3553/54210/5197/7057
GO:0071375	cellular response to peptide hormone stimulus	289	-0.322253	-1.43155	0.00301661	0.04968	0.041779	2840	tags=24%, list=18%, signal=20%	11031/6653/3164/9475/4218/5319/6464/5164/677/5584/8850/3480/4644/7249/81565/6548/5771/5313/6340/5970/6198/2706/80318/2195/5458/1394/185/5595/54741/10603/5894/6720/3416/2932/6338/9971/55625/7351/3952/1444/5166/8473/6715/5829/10458/51094/2885/3690/7297/3297/8648/2303/4303/79746/55023/57085/376497/1545/94056/29988/1509/6778/2203/7391/760/3553/9021/8660/4929
GO:0009205	purine ribonucleoside triphosphate metabolic process	199	-0.355948	-1.5183	0.00302548	0.0496915	0.0417887	2171	tags=22%, list=14%, signal=19%	8850/7415/6392/5027/5313/374291/26289/6391/29789/5232/339123/4625/9611/3988/56848/83440/4833/5571/7114/7351/2597/65220/8473/5236/4831/3101/80201/51422/3614/523/64223/10165/10891/120892/706/4731/2027/2773/2203/3099/54541/3091/8870/3304

## Sheet: R vs NR 6M
ID	Description	setSize	enrichmentScore	NES	pvalue	p.adjust	qvalue	rank	leading_edge	core_enrichment
GO:0042743	hydrogen peroxide metabolic process	55	-0.819502	-2.69993	1e-10	4.34071e-08	3.71429e-08	893	tags=29%, list=6%, signal=28%	5879/2876/65018/5880/3046/4353/1535/3049/6622/3240/3045/3047/3048/3040/3039/3043
GO:0042744	hydrogen peroxide catabolic process	31	-0.894326	-2.60477	1e-10	4.34071e-08	3.71429e-08	729	tags=39%, list=5%, signal=37%	2876/3046/4353/3049/6622/3240/3045/3047/3048/3040/3039/3043
GO:0019755	one-carbon compound transport	25	-0.922427	-2.59786	1e-10	4.34071e-08	3.71429e-08	104	tags=40%, list=1%, signal=40%	3046/89872/760/366/3045/3047/3048/3040/3039/3043
GO:0098869	cellular oxidant detoxification	90	-0.686705	-2.45764	1e-10	4.34071e-08	3.71429e-08	758	tags=22%, list=5%, signal=21%	9446/2952/2876/1728/6280/3046/4353/2879/4258/241/2950/9588/3049/3240/3045/3047/3048/3040/3039/3043
GO:1990748	cellular detoxification	108	-0.67109	-2.45495	1e-10	4.34071e-08	3.71429e-08	758	tags=20%, list=5%, signal=20%	2952/51109/2876/1728/6280/3046/4353/2879/4258/241/2950/9588/3049/216/3240/3045/3047/3048/2944/3040/3039/3043
GO:0015669	gas transport	21	-0.914158	-2.45152	1e-10	4.34071e-08	3.71429e-08	137	tags=43%, list=1%, signal=43%	3046/3049/760/3045/3047/3048/3040/3039/3043
GO:0097237	cellular response to toxic substance	116	-0.661505	-2.43888	1e-10	4.34071e-08	3.71429e-08	758	tags=21%, list=5%, signal=20%	2952/51109/2876/65018/1728/6280/3046/4353/2879/4258/241/2950/9588/3049/216/1545/3240/3045/3047/3048/2944/3040/3039/3043
GO:0098754	detoxification	131	-0.643972	-2.41773	1e-10	4.34071e-08	3.71429e-08	930	tags=21%, list=6%, signal=20%	9446/146802/2952/51109/2876/1728/6280/3046/4353/2879/6584/7779/4258/5243/241/2950/9588/3049/216/3240/3045/3047/3048/2944/3040/3039/3043
GO:0015670	carbon dioxide transport	15	-0.947543	-2.32996	1e-10	4.34071e-08	3.71429e-08	53	tags=53%, list=0%, signal=53%	3046/760/3045/3047/3048/3040/3039/3043
GO:0072593	reactive oxygen species metabolic process	216	-0.578162	-2.2998	1e-10	4.34071e-08	3.71429e-08	1438	tags=23%, list=9%, signal=21%	64581/11035/4669/3988/7099/1536/2539/4358/5336/8644/5879/51167/5027/4689/653361/2876/65018/5880/1728/3046/4353/2309/2358/1647/706/1535/57580/683/5159/7351/7305/120892/2950/8870/239/3049/3684/3099/2150/1545/6622/3240/3045/3047/3048/7057/3040/3039/3043
GO:0050817	coagulation	221	-0.556126	-2.22098	1e-10	4.34071e-08	3.71429e-08	1823	tags=27%, list=11%, signal=24%	5359/151/11234/150/5154/10077/80274/79001/6532/7454/7099/8761/22915/9158/83706/6484/8529/5336/10451/4627/953/2149/3705/6521/2207/7035/1192/196527/22875/7450/375033/5341/5051/2811/2161/10398/5329/1609/10855/84034/5023/2778/5196/6403/5270/340205/239/3690/2153/51206/2150/5055/81027/2162/2815/5627/7391/7057/3043
GO:0007596	blood coagulation	217	-0.558161	-2.21952	1e-10	4.34071e-08	3.71429e-08	1823	tags=27%, list=11%, signal=24%	5359/151/11234/150/5154/10077/80274/79001/6532/7454/7099/8761/22915/9158/83706/6484/8529/5336/10451/4627/953/2149/3705/6521/2207/7035/1192/196527/22875/7450/375033/5341/5051/2811/2161/10398/5329/1609/10855/84034/5023/2778/5196/6403/5270/340205/239/3690/2153/51206/2150/5055/81027/2162/2815/5627/7391/7057/3043
GO:0009636	response to toxic substance	225	-0.551502	-2.2043	1e-10	4.34071e-08	3.71429e-08	958	tags=16%, list=6%, signal=16%	1813/9446/146802/578/1572/2952/51109/2876/65018/1728/6280/3046/1312/4353/2879/6584/7779/4258/5243/6348/241/2950/9588/3049/6352/89872/216/1545/2353/3240/3045/3047/3048/2944/3040/3039/3043
GO:0007599	hemostasis	224	-0.551421	-2.20386	1e-10	4.34071e-08	3.71429e-08	1823	tags=28%, list=11%, signal=25%	5359/151/11234/150/5154/10077/80274/79001/6532/7454/7099/8761/22915/9158/83706/6484/8529/5336/10451/4627/953/2313/2149/3705/6521/2207/7035/1192/196527/22875/7450/375033/4778/5341/5051/2811/2161/10398/5329/1609/10855/84034/5023/2778/5196/25946/6403/5270/340205/239/3690/2153/51206/2150/5055/81027/2162/2815/5627/7391/7057/3043
GO:0022613	ribonucleoprotein complex biogenesis	385	0.416399	1.93288	2.50156e-10	1.01347e-07	8.67207e-08	3647	tags=40%, list=23%, signal=32%	6228/10521/54552/6634/6733/51106/55035/55636/84128/54680/153443/10199/51602/9790/6627/55695/23160/23560/23064/84154/55720/79979/25926/6059/5303/79954/7248/55027/23404/84294/51154/55226/29081/705/55299/6193/81875/9816/10412/23451/51202/7375/134430/23521/9188/51367/10907/54496/10171/83939/23195/55153/26156/10946/118460/83732/23016/8450/27339/55661/6838/10992/1983/3646/3326/317781/84946/51077/57602/…
GO:0050878	regulation of body fluid levels	355	-0.473573	-1.96108	2.76592e-10	1.05053e-07	8.98924e-08	1823	tags=21%, list=11%, signal=19%	5359/151/56302/1579/11234/150/10062/5154/10077/80274/4939/79001/6532/7454/7099/8761/22915/9158/83706/6484/8529/5336/10451/4627/2131/953/1813/2313/7376/100/2149/3705/6521/2207/7035/1192/196527/22875/7450/375033/4778/5341/5051/2811/2161/10398/9612/5329/1535/1609/10855/84034/5023/2778/5196/25946/6403/5270/340205/239/3690/5021/2153/3099/51206/133/2150/5055/81027/2162/2815/5627/7391/7057/3043
GO:0042254	ribosome biogenesis	270	0.45899	2.06179	1.76248e-09	6.30033e-07	5.3911e-07	2363	tags=33%, list=15%, signal=29%	6228/10521/54552/51106/55035/55636/84128/54680/153443/10199/51602/9790/55695/23160/23560/84154/55720/79979/25926/6059/5303/79954/7248/55027/23404/84294/51154/55226/29081/705/55299/6193/81875/9816/10412/51202/134430/9188/51367/10171/83939/23195/55153/26156/118460/83732/23016/8450/55661/6838/1983/317781/84946/51077/57602/6201/10436/9092/85865/84549/10969/64216/79707/92856/51013/5393/6134/55813/1113…
GO:0034470	ncRNA processing	356	0.406792	1.88732	7.06497e-09	2.38521e-06	2.04099e-06	2341	tags=29%, list=15%, signal=26%	10521/79693/51106/55035/56165/55636/84128/54680/9698/153443/10199/51602/9790/55695/23160/23560/84154/55720/79979/91801/25926/5303/127253/79954/87178/339175/64118/23404/11062/84294/51154/55226/29081/705/55299/11180/80324/26512/10412/51202/134430/9188/51367/7257/10171/55596/26156/118460/83732/56339/23016/441250/55661/54974/317781/54517/51077/9631/57602/4088/6201/55250/10436/9092/84549/7157/10969/64…
GO:0015671	oxygen transport	14	-0.935112	-2.2895	7.51233e-09	2.40276e-06	2.056e-06	137	tags=57%, list=1%, signal=57%	3046/3049/3045/3047/3048/3040/3039/3043
GO:0006909	phagocytosis	222	-0.494466	-1.97434	6.83258e-08	2.07608e-05	1.77647e-05	2023	tags=32%, list=13%, signal=28%	335/80208/9777/729230/8398/4233/1089/3394/64422/5359/10062/3600/301/3561/29108/64581/4481/949/51411/3055/64127/7099/8724/5336/10451/11151/4627/10960/4615/811/3458/7879/8685/9936/5879/23396/11314/27102/4035/5027/2212/4689/2207/5199/695/196527/375033/199/9103/2358/2209/22918/3560/1535/11031/140885/10417/1991/2268/7305/929/146722/19/8291/3690/3684/23603/10326/2219/2150/7057
GO:0016072	rRNA metabolic process	225	0.445121	1.95762	7.57105e-08	2.19092e-05	1.87474e-05	2328	tags=34%, list=15%, signal=30%	10521/51106/55035/55636/84128/54680/153443/10199/51602/9790/55695/23160/23560/64425/84154/55720/84172/84186/79979/25926/146857/5303/79954/23404/84294/51154/55226/29081/705/55299/4691/10412/51202/134430/9188/51367/10171/26156/118460/83732/23016/55661/317781/54464/51077/57602/6201/10436/9092/84549/7157/10969/64216/79707/92856/51013/5393/55813/11137/115752/57647/11340/10885/27079/9045/6129/23076/546…
GO:0001906	cell killing	212	-0.50292	-1.99895	1.63541e-07	4.51745e-05	3.86552e-05	1592	tags=26%, list=10%, signal=24%	115362/3106/5599/84868/3134/732/4069/64581/11035/8772/10666/5817/3824/11151/8807/4615/3458/3383/909/1776/727/3902/5027/2212/127544/1524/9103/2635/8417/54210/2209/1512/2597/4814/5551/1991/912/3135/7305/2999/6283/6813/10578/5196/57823/3821/6688/3001/3684/4818/3820/2150/3811/3002/11126/3805
GO:0006364	rRNA processing	191	0.464451	2.01144	2.2919e-07	6.0208e-05	5.15191e-05	1959	tags=32%, list=12%, signal=29%	10521/51106/55035/55636/84128/54680/153443/10199/51602/9790/55695/23160/23560/84154/55720/79979/25926/5303/79954/23404/84294/51154/55226/29081/705/55299/10412/51202/134430/9188/51367/10171/26156/118460/83732/23016/55661/317781/51077/57602/6201/10436/9092/84549/10969/64216/79707/92856/51013/5393/55813/11137/57647/11340/10885/27079/9045/6129/23076/54606/10360/1736
GO:0042060	wound healing	394	-0.428744	-1.78959	2.37781e-07	6.0208e-05	5.15191e-05	1860	tags=20%, list=12%, signal=18%	4321/387/5359/151/11234/29082/150/1026/5154/10077/80274/301/6281/64581/949/1861/79001/4921/6532/7454/7099/8761/22915/9158/5119/83706/6484/8529/5336/10451/4627/2131/953/128866/116844/27183/2149/3705/79602/6521/2876/2207/7035/1192/196527/22875/94121/7450/375033/5341/5051/2811/2161/10398/3678/5329/1839/1609/10855/84034/5023/2778/5196/6403/5270/340205/239/3690/3693/2153/51206/2150/5055/81027/2162/281…
GO:0030168	platelet activation	133	-0.551514	-2.07458	2.61856e-07	6.12038e-05	5.23712e-05	1823	tags=27%, list=11%, signal=24%	5359/151/150/5154/10077/6532/7099/22915/9158/83706/5336/10451/4627/953/2149/2207/1192/7450/375033/5341/2811/10398/1609/84034/5023/2778/5196/6403/5270/340205/239/3690/51206/81027/2815/3043
GO:0002685	regulation of leukocyte migration	210	-0.484943	-1.92633	2.52645e-07	6.12038e-05	5.23712e-05	2473	tags=32%, list=15%, signal=28%	83483/7060/146433/6693/1399/6366/928/7423/10488/729230/79890/4267/6793/387/83692/3627/4282/4478/5595/2841/1230/301/1907/29108/11035/5025/64127/8772/2526/6484/2650/11151/4615/811/3383/100/5879/727/11314/56833/83700/7941/975/8784/5880/196527/5724/1524/199/101/2358/2811/430/9435/728/683/1991/1843/6348/6403/3674/6352/3690/80310/4354/2150/7130/7057
GO:0000302	response to reactive oxygen species	182	-0.510801	-2.00437	2.79239e-07	6.28496e-05	5.37794e-05	1990	tags=21%, list=12%, signal=18%	4602/4318/4233/83667/1147/2081/5595/5599/11035/3741/4921/4358/8807/5829/5598/9314/824/578/5311/653361/2876/6778/65018/1728/695/4353/2309/140885/7351/120892/2950/80310/1545/2353/3240/3040/3039/3043
GO:0042542	response to hydrogen peroxide	95	-0.59995	-2.15897	3.09907e-07	6.72608e-05	5.75541e-05	1022	tags=16%, list=6%, signal=15%	8807/5598/9314/824/578/2876/6778/1728/140885/80310/1545/3240/3040/3039/3043
GO:0016050	vesicle organization	332	-0.438181	-1.8075	4.35262e-07	9.12098e-05	7.80469e-05	2249	tags=29%, list=14%, signal=25%	5537/5584/57617/528/375189/8878/55204/79666/3753/51510/6811/55353/6272/80208/64083/128637/55823/162/858/535/11234/950/29082/10282/9114/5861/1453/252839/10228/301/6281/8448/51762/7251/51693/9842/51160/51534/5119/122553/1173/8674/84272/8724/440400/10451/11151/9341/23682/537/10159/128866/7879/27183/79720/2149/51271/9871/526/23317/55654/149371/126003/5027/1742/23673/8943/79102/27095/58485/29916/10490…
GO:0006979	response to oxidative stress	358	-0.424247	-1.7577	7.08433e-07	0.000143505	0.000122795	1990	tags=19%, list=12%, signal=17%	4602/4318/4303/219736/5621/4233/83667/1147/2081/3303/5595/5742/5599/6667/55290/11035/4669/1861/3741/4921/4700/57465/2539/83959/4358/5893/7515/140809/8807/5829/5598/7444/9314/824/578/5311/475/653361/2876/6778/65018/1728/695/22921/199/1312/4353/2879/2309/1612/952/140885/7351/120892/2950/3163/9588/10891/9124/80310/1545/2353/6622/3240/3040/3039/3043
GO:0050832	defense response to fungus	52	-0.688511	-2.24145	8.40185e-07	0.000159556	0.00013653	1604	tags=40%, list=10%, signal=36%	170482/503841/64581/93978/55223/5336/64170/50856/6279/6280/338339/1524/4353/2597/10417/1991/23406/6283/26253/10578/6688
GO:0031349	positive regulation of defense response	451	-0.402195	-1.6961	8.20909e-07	0.000159556	0.00013653	2478	tags=29%, list=15%, signal=25%	5802/7294/136/259197/22933/7096/5058/115352/7409/5537/56919/1051/8878/10621/51296/3620/3916/8767/729230/4321/4332/5359/5225/1147/5591/3303/5595/10062/115362/3600/56927/5599/9173/84868/3134/55577/2867/91543/29108/64581/4669/837/3055/64127/93978/8772/7099/54093/55223/10666/84885/23643/1050/81844/83666/5817/400709/3824/5336/23151/148022/8807/85363/4615/3553/25921/55527/3148/3458/84282/11314/64170/42…
GO:0032496	response to lipopolysaccharide	315	-0.440127	-1.7997	9.74506e-07	0.000179457	0.000153558	2082	tags=28%, list=13%, signal=25%	6374/2671/22904/1439/23729/1051/22843/3620/51510/28964/8767/4318/9076/149233/9646/3394/4851/387/2693/7431/3627/1147/4282/5595/10062/115362/249/5599/84868/29108/949/4669/4091/3055/64127/7099/10288/23643/3454/5336/148022/85363/4615/3553/3148/824/2149/5027/11027/6279/842/1728/695/6280/3656/5724/1524/4353/2635/9516/356/7538/3032/706/55122/7292/4258/968/140885/10417/11213/1991/2672/2950/9450/5196/929/…
GO:0042742	defense response to bacterium	282	-0.443211	-1.7979	1.04304e-06	0.000181713	0.00015549	2225	tags=25%, list=14%, signal=22%	245911/1051/10407/284110/11334/8767/8398/149233/3394/920/5225/5861/115362/503841/283/84868/55577/29108/4069/4939/837/64127/7099/23005/400709/4615/3553/3148/56833/64170/4940/8517/5027/7132/6279/55072/2207/5199/6280/338339/23166/219972/4353/2635/54210/2358/2209/728/55122/9636/7779/285195/1535/10417/84034/1991/10616/2268/6283/58484/26253/10578/6403/2896/2150/6039/3240/5473/11126/3934
GO:0002237	response to molecule of bacterial origin	330	-0.42925	-1.76973	1.04656e-06	0.000181713	0.00015549	2386	tags=27%, list=15%, signal=24%	7096/6374/2671/22904/1439/23729/1051/22843/3620/51510/28964/8767/4318/9076/149233/9646/3394/4851/387/2693/7431/3627/1147/4282/5595/10062/115362/249/5599/84868/29108/949/4669/4091/3055/64127/7099/10288/23643/3454/5336/148022/85363/4615/3553/3148/824/2149/64170/5027/11027/6279/842/1728/695/6280/3656/5724/1524/4353/2635/9516/356/7538/3032/728/706/55122/7292/4258/968/140885/10417/11213/1991/2672/2950…
GO:0034109	homotypic cell-cell adhesion	93	-0.58331	-2.09541	1.37585e-06	0.00023225	0.000198733	1376	tags=24%, list=9%, signal=22%	6532/22915/9158/83706/4627/953/1192/375033/5341/10398/5329/84034/2778/9414/5270/239/6352/3690/51206/1824/81027/3043
GO:0009620	response to fungus	62	-0.652915	-2.20163	1.48086e-06	0.000243221	0.00020812	1604	tags=40%, list=10%, signal=36%	170482/503841/64581/93978/7099/55223/5336/4615/578/64170/50856/6279/695/6280/338339/1524/4353/2597/10417/1991/23406/6283/26253/10578/6688
GO:0002831	regulation of response to biotic stimulus	477	-0.393523	-1.66776	1.59614e-06	0.000255256	0.000218419	2400	tags=28%, list=15%, signal=24%	259197/22933/7096/255520/2671/6693/5058/115352/7409/5537/3125/56919/10269/8878/10621/22978/51296/3916/84640/8767/149233/4321/4332/5359/5225/1147/4282/5591/3303/5595/10062/115362/3600/56927/3106/10077/5599/84868/3134/55577/2867/91543/29108/64581/4669/3055/64127/93978/8772/7099/55223/10666/23005/84885/23643/81844/83666/5817/400709/3824/79594/5336/23151/148022/8807/85363/4615/3553/25921/3148/1813/73…
GO:0002833	positive regulation of response to biotic stimulus	351	-0.42215	-1.74834	1.94754e-06	0.00029588	0.00025318	2400	tags=30%, list=15%, signal=26%	5802/7294/259197/22933/7096/5058/115352/7409/5537/3125/56919/8878/10621/51296/3916/8767/4321/4332/5359/5225/1147/4282/5591/3303/10062/115362/56927/5599/84868/3134/55577/2867/91543/29108/64581/4669/3055/64127/93978/8772/7099/55223/10666/84885/23643/81844/83666/5817/400709/3824/5336/23151/148022/8807/85363/4615/25921/3148/84282/11314/64170/4210/4940/3902/11027/6279/695/6280/3656/5094/118788/101/235…
GO:0002443	leukocyte mediated immunity	366	-0.41493	-1.72368	1.91412e-06	0.00029588	0.00025318	1519	tags=24%, list=9%, signal=22%	2794/84868/3134/11006/732/91543/64581/11035/64127/7454/8772/7099/10666/54440/23529/5817/4352/3824/5336/84174/11151/2242/713/148022/8807/4615/3553/684/3383/909/1776/727/11314/64170/3902/8509/975/5027/2212/604/6778/10538/2207/5880/695/10384/5724/127544/1524/11118/54795/9103/7462/8417/54210/2209/7292/1512/3560/10417/51311/5551/1991/121260/2268/912/6348/3135/7305/8741/84106/6813/57823/3821/9846/6688/…
GO:0001909	leukocyte mediated cytotoxicity	134	-0.528157	-1.99145	2.04156e-06	0.000302599	0.00025893	1577	tags=31%, list=10%, signal=28%	3106/84868/3134/11035/8772/10666/5817/3824/11151/8807/4615/3383/909/1776/3902/5027/2212/127544/1524/9103/8417/54210/2209/1512/5551/1991/912/3135/7305/6813/57823/3821/6688/3684/4818/3820/2150/3811/3002/11126/3805
GO:0033077	T cell differentiation in thymus	84	0.537111	2.04331	2.82949e-06	0.000385858	0.000330173	1263	tags=24%, list=8%, signal=22%	1236/5788/3575/917/64919/6654/1235/10125/940/1021/678/285282/8876/6935/814/6777/6647/3604/9093/7157
GO:0071222	cellular response to lipopolysaccharide	198	-0.476888	-1.88448	2.67246e-06	0.000385858	0.000330173	2383	tags=30%, list=15%, signal=26%	6374/2671/22904/23729/22843/51510/28964/8767/4318/9646/3394/387/2693/7431/3627/4282/5595/10062/115362/5599/84868/29108/949/3055/64127/7099/10288/23643/5336/148022/85363/4615/3553/3148/824/11027/3656/5724/1524/2635/9516/7538/3032/706/7292/968/140885/10417/11213/2672/2950/9450/5196/929/114769/19/10221/654/5473/5197
GO:0007033	vacuole organization	207	-0.47025	-1.86402	2.82482e-06	0.000385858	0.000330173	2252	tags=34%, list=14%, signal=29%	401548/80317/57617/9638/11345/51715/51510/55353/23241/3916/80208/79065/55823/64422/535/950/29082/5861/23130/252839/23503/4669/11337/3988/81876/7805/5119/9896/23710/440400/10533/11151/3920/58476/2131/537/137886/10159/3074/128866/7879/79142/27183/57192/79158/83985/5027/23673/51100/65018/79837/7030/5538/51382/9296/5305/533/83452/9927/81631/1200/219931/120892/55062/2896/2548/19/8804/1509/9637
GO:0097529	myeloid leukocyte migration	220	-0.464464	-1.85454	2.85727e-06	0.000385858	0.000330173	2459	tags=28%, list=15%, signal=24%	7060/146433/6374/51192/7409/6366/928/7423/10488/84818/729230/79890/4267/83692/3627/4282/5595/1230/301/1907/5025/64127/2526/10451/4615/3553/5879/23396/727/11314/56833/83700/7941/975/6279/2207/5880/6280/196527/1524/199/101/54210/2358/728/57580/140885/1441/683/1843/6348/6283/5196/6352/80310/414062/4354/5473/7130/5197/7057
GO:0030098	lymphocyte differentiation	413	0.351064	1.64893	2.96168e-06	0.000391264	0.000334799	1324	tags=18%, list=8%, signal=17%	1236/5788/51176/1540/3575/10320/1493/930/917/6932/939/2033/64919/27086/959/639/7528/973/3702/6654/6504/1880/1235/10125/55636/6601/940/10892/3559/3123/64332/51463/55619/86/1021/653519/678/3716/285282/7248/3566/3688/8876/974/3111/3662/6935/3718/4063/6146/9678/814/6777/944/6647/22806/57630/56339/3516/9452/2146/6850/3606/3604/941/30009/9093/9092/2177/80762/7157/55193/23228/3659/7480
GO:0050900	leukocyte migration	366	-0.409228	-1.69999	3.6298e-06	0.000469325	0.000401595	2501	tags=27%, list=16%, signal=23%	3932/83483/7060/146433/6374/6693/1399/51192/7409/3683/6366/928/7423/10488/84818/729230/64083/79890/4267/6793/387/83692/3627/4282/4478/5595/2841/1230/301/2867/1907/29108/11035/5025/3055/64127/8772/2526/6484/2650/10451/11151/4627/2131/4615/3553/811/3383/100/5879/23396/727/11314/56833/83700/7941/975/6402/8784/6279/2207/5880/6280/196527/5724/1524/199/54795/101/54210/2358/2811/430/9435/728/57580/4814/…
GO:0010035	response to inorganic substance	499	-0.382183	-1.63211	4.92526e-06	0.000622161	0.000532374	2009	tags=16%, list=13%, signal=14%	955/4602/4318/9076/3779/5621/5359/113/4496/1147/4331/2081/5595/4017/4734/249/5599/466/2664/11035/5025/3741/10165/3727/10768/1536/2539/4864/1050/6523/5336/7415/8807/811/5598/6331/6263/1813/9314/824/100/578/8644/57192/5311/5027/1742/653361/2876/3613/6778/65018/6279/842/8826/1728/1312/4353/825/706/7292/7779/6494/140885/7351/241/120892/929/2203/80310/2354/1545/654/2353/6622/3240/7057/3040/3039/3043
GO:0050863	regulation of T cell activation	362	0.352006	1.62999	5.0166e-06	0.000622161	0.000532374	1534	tags=20%, list=10%, signal=18%	1236/5788/51176/1540/3575/1493/3119/29851/6932/3112/3126/939/959/639/3329/3127/6654/6504/10125/6601/940/7037/10892/3559/3123/64332/55824/86/5170/3105/3115/3566/8876/3111/55423/27040/3662/6935/3718/814/6777/944/6647/9479/4067/57630/56339/3117/283234/921/115650/6850/3606/3604/941/10808/6188/30009/9093/9092/2177/80762/55193/57162/3659/7480/3586/3958/942/3707/84807
GO:0030193	regulation of blood coagulation	67	-0.605074	-2.03769	5.29463e-06	0.000643509	0.000550642	895	tags=28%, list=6%, signal=27%	5154/79001/6484/2149/7035/196527/22875/2811/2161/5329/10855/84034/5270/239/2150/5055/5627/7391/7057
GO:0060627	regulation of vesicle-mediated transport	491	-0.381406	-1.62532	6.46668e-06	0.000770549	0.000659347	3084	tags=31%, list=19%, signal=26%	566/23557/51760/6714/6556/3685/341359/1815/8372/5594/55198/8766/567/5962/9094/7249/6845/5579/409/2181/6248/3965/9498/3689/5338/8898/136/6861/5534/200933/2771/6366/9495/25930/57617/9098/124930/1175/28964/335/3916/55589/4043/729230/26045/79890/375/9727/128637/55823/64422/4851/5359/11141/4478/150/5595/10062/408/5604/344/3600/1020/3134/301/6281/8448/3561/29108/64581/949/51762/1861/5605/3055/64127/725…
GO:0071216	cellular response to biotic stimulus	231	-0.448942	-1.79202	6.63733e-06	0.000775674	0.000663733	2386	tags=31%, list=15%, signal=27%	4360/5609/353376/1649/7096/6374/2671/22904/23729/10269/22843/51510/28964/8767/4318/317/9646/3394/4851/387/2693/7431/3627/4282/5595/10062/115362/5599/84868/29108/64581/949/3055/64127/7099/10288/23643/5336/148022/85363/4615/3553/3148/824/57003/11027/695/3656/5724/1524/2635/9516/7538/3032/706/7292/968/140885/10417/11213/2672/2950/9450/5196/929/114769/19/10221/978/654/5473/5197
GO:0070527	platelet aggregation	72	-0.594989	-2.03565	7.03797e-06	0.000806976	0.000690518	1574	tags=26%, list=10%, signal=24%	10077/6532/22915/9158/83706/4627/953/1192/375033/5341/10398/84034/2778/5270/239/3690/51206/81027/3043
GO:0061760	antifungal innate immune response	21	-0.809333	-2.17041	7.4224e-06	0.000835295	0.000714749	1604	tags=57%, list=10%, signal=51%	170482/503841/64581/93978/55223/5336/64170/50856/338339/1524/26253/6688
GO:0007040	lysosome organization	96	-0.554076	-1.99735	8.76234e-06	0.000934188	0.000799371	2244	tags=41%, list=14%, signal=35%	80317/57617/51510/55353/3916/80208/535/950/29082/252839/23503/4669/3988/7805/5119/440400/11151/3920/537/10159/3074/128866/7879/57192/79158/83985/5027/7030/5538/51382/9296/533/1200/219931/120892/2896/2548/19/8804
GO:0080171	lytic vacuole organization	96	-0.554076	-1.99735	8.76234e-06	0.000934188	0.000799371	2244	tags=41%, list=14%, signal=35%	80317/57617/51510/55353/3916/80208/535/950/29082/252839/23503/4669/3988/7805/5119/440400/11151/3920/537/10159/3074/128866/7879/57192/79158/83985/5027/7030/5538/51382/9296/533/1200/219931/120892/2896/2548/19/8804
GO:0045088	regulation of innate immune response	399	-0.395266	-1.65075	8.69292e-06	0.000934188	0.000799371	2400	tags=27%, list=15%, signal=24%	259197/22933/7096/2671/5058/115352/7409/5537/56919/8878/10621/51296/3916/84640/8767/4321/4332/5359/1147/5591/3303/10062/115362/56927/3106/5599/84868/3134/55577/2867/91543/29108/64581/4669/3055/64127/93978/8772/7099/55223/10666/84885/23643/81844/83666/5817/3824/79594/5336/23151/148022/8807/85363/4615/25921/3148/1813/7376/84282/11314/56833/64170/4210/4940/3902/653361/11027/6279/695/6280/3656/9470/5…
GO:0042730	fibrinolysis	27	-0.736822	-2.10505	1.00937e-05	0.00105758	0.000904955	463	tags=26%, list=3%, signal=25%	2811/2161/5329/5055/5627/7391/7057
GO:2000379	positive regulation of reactive oxygen species metabolic process	66	-0.613769	-2.0631	1.10386e-05	0.00113698	0.000972896	2743	tags=41%, list=17%, signal=34%	11315/7048/59272/3689/2885/2771/873/1026/10901/64581/11035/7099/5336/8644/2309/2358/1647/706/1535/5159/7305/2950/3684/2150/1545/6622/7057
GO:0032352	positive regulation of hormone metabolic process	15	-0.856417	-2.10588	1.16344e-05	0.00117042	0.00100151	164	tags=33%, list=1%, signal=33%	157506/1601/133/654/1958
GO:0033044	regulation of chromosome organization	221	0.397261	1.74269	1.17485e-05	0.00117042	0.00100151	2611	tags=28%, list=16%, signal=24%	4609/8313/54552/5885/147841/7528/6601/86/79618/54737/7175/3183/908/546/55226/6950/26054/10664/7874/170506/80063/54891/26277/9735/140609/197370/83852/4926/54464/7157/55193/699/4798/29945/10574/54780/167227/2643/8289/5073/10155/991/51548/83540/8881/1736/51750/8678/5347/10576/10592/1663/29781/348654/2966/6603/64151/3178/57520/6047/84101/332
GO:0071219	cellular response to molecule of bacterial origin	207	-0.45621	-1.80837	1.21914e-05	0.00119495	0.0010225	2386	tags=29%, list=15%, signal=25%	7096/6374/2671/22904/23729/22843/51510/28964/8767/4318/9646/3394/387/2693/7431/3627/4282/5595/10062/115362/5599/84868/29108/949/3055/64127/7099/10288/23643/5336/148022/85363/4615/3553/3148/824/11027/3656/5724/1524/2635/9516/7538/3032/706/7292/968/140885/10417/11213/2672/2950/9450/5196/929/114769/19/10221/654/5473/5197
GO:1900046	regulation of hemostasis	69	-0.598262	-2.0364	1.25364e-05	0.00120927	0.00103475	895	tags=26%, list=6%, signal=25%	79001/6484/2149/7035/196527/22875/2811/2161/5329/10855/84034/5270/239/2150/5055/5627/7391/7057
GO:0045089	positive regulation of innate immune response	327	-0.411165	-1.69616	1.28099e-05	0.00121634	0.0010408	2478	tags=30%, list=15%, signal=26%	5802/7294/259197/22933/7096/5058/115352/7409/5537/56919/8878/10621/51296/3916/8767/4321/4332/5359/1147/5591/3303/10062/115362/56927/5599/84868/3134/55577/2867/91543/29108/64581/4669/3055/64127/93978/8772/7099/55223/10666/84885/23643/81844/83666/5817/3824/5336/23151/148022/8807/85363/4615/25921/3148/84282/11314/64170/4210/4940/3902/11027/6279/695/6280/3656/5094/118788/101/2358/1520/55122/1535/4814…
GO:0006310	DNA recombination	253	0.382	1.70361	1.33115e-05	0.00124452	0.00106492	2063	tags=22%, list=13%, signal=19%	5788/125150/51176/3575/5885/64919/959/3329/7528/54799/1235/5965/940/7037/7486/64332/86/23064/80314/2073/4172/22891/51588/118460/6421/54891/7158/197370/23613/92797/55183/30009/9466/2956/672/2177/80762/4798/7374/57634/3586/79605/54780/64710/10213/7334/10635/4841/9401/51548/8089/51659/51750/26168/23075
GO:0002444	myeloid leukocyte mediated immunity	102	-0.530361	-1.91737	1.36849e-05	0.00126004	0.0010782	1085	tags=28%, list=7%, signal=27%	2242/148022/4615/1776/11314/64170/8509/2212/5880/695/5724/1524/9103/7462/54210/2209/10417/1991/2268/6348/7305/84106/6813/9846/6688/3684/5729/2150/5730
GO:0030217	T cell differentiation	296	0.364609	1.65334	1.43961e-05	0.00130574	0.00111731	1324	tags=20%, list=8%, signal=19%	1236/5788/51176/1540/3575/1493/917/6932/939/64919/27086/639/3702/6654/1880/1235/10125/55636/6601/940/10892/3559/3123/64332/51463/86/1021/653519/678/3716/285282/7248/3566/8876/3111/3662/6935/3718/4063/6146/814/6777/944/6647/22806/57630/56339/6850/3606/3604/941/30009/9093/9092/2177/7157/55193/3659/7480
GO:0032640	tumor necrosis factor production	159	-0.474941	-1.82658	1.49154e-05	0.00131363	0.00112406	1549	tags=29%, list=10%, signal=26%	2841/84868/11006/29108/64581/4939/10457/5987/64127/8772/7099/54093/1536/943/23643/54440/5336/148022/4615/3458/64170/4940/5443/2212/50856/11027/695/5724/1524/9103/7538/945/706/1535/140885/10417/11213/6348/7305/120892/2950/5196/929/4157/5004/7057
GO:0032680	regulation of tumor necrosis factor production	159	-0.474941	-1.82658	1.49154e-05	0.00131363	0.00112406	1549	tags=29%, list=10%, signal=26%	2841/84868/11006/29108/64581/4939/10457/5987/64127/8772/7099/54093/1536/943/23643/54440/5336/148022/4615/3458/64170/4940/5443/2212/50856/11027/695/5724/1524/9103/7538/945/706/1535/140885/10417/11213/6348/7305/120892/2950/5196/929/4157/5004/7057
GO:0050818	regulation of coagulation	71	-0.595772	-2.03279	1.58978e-05	0.00138016	0.00118098	895	tags=25%, list=6%, signal=24%	79001/6484/2149/7035/196527/22875/2811/2161/5329/10855/84034/5270/239/2150/5055/5627/7391/7057
GO:1903131	mononuclear cell differentiation	462	0.318693	1.51215	1.78838e-05	0.0015307	0.0013098	1324	tags=17%, list=8%, signal=16%	1236/5788/51176/1540/3575/10320/1493/4609/930/917/6932/939/2033/64919/27086/959/639/7528/973/3702/6654/6504/1880/1235/10125/55636/6601/940/10892/3559/3123/64332/51463/55619/86/1021/653519/678/3716/285282/7248/3566/3688/8876/974/3111/3662/6935/3718/4063/6146/9678/814/6777/944/6647/4067/22806/57630/56339/3516/9452/325/2146/6850/3606/3604/941/30009/9093/9092/2177/80762/7157/55193/23228/3659/7480
GO:0032102	negative regulation of response to external stimulus	389	-0.391223	-1.63194	1.96438e-05	0.00165799	0.00141872	2392	tags=24%, list=15%, signal=21%	149461/2671/6693/7103/2137/928/135228/22978/5045/6774/28964/335/84640/10162/10509/56963/79890/4321/4851/2693/4282/10062/5154/3106/10512/2841/84868/3134/3055/64127/23005/22915/2840/3824/79594/313/55527/116443/5598/1813/9314/7376/100/727/56833/4210/4940/64218/7132/2876/11027/79102/7035/284207/9470/5094/1845/199/79626/7538/89790/2358/2811/2161/9636/5329/79651/8530/140885/11213/91662/6773/1991/1843/2…
GO:0002274	myeloid leukocyte activation	221	-0.446438	-1.78292	2.09265e-05	0.00174206	0.00149066	1846	tags=27%, list=12%, signal=24%	3460/5359/4282/10062/3600/10077/9173/84868/301/1907/11006/29108/4669/7099/10666/1050/5336/2242/148022/8807/4615/3458/1776/11314/10538/11027/2207/5880/695/338339/5724/1524/199/7462/945/22918/728/57580/8530/2268/6348/7305/120892/6283/84106/6813/4055/2896/146722/9846/6688/9111/6352/8291/3684/5729/2150/6622/5730/7057
GO:0050764	regulation of phagocytosis	94	-0.548602	-1.97315	2.20152e-05	0.00179471	0.00153571	1848	tags=35%, list=12%, signal=31%	64422/5359/3600/3561/29108/64581/949/3055/64127/8724/5336/10960/811/3458/11314/2212/2207/5199/695/196527/9103/2358/2209/3560/1535/11031/140885/2268/146722/8291/10326/2219/2150
GO:0006935	chemotaxis	426	-0.379592	-1.59515	2.21496e-05	0.00179471	0.00153571	2484	tags=24%, list=16%, signal=21%	64094/7060/146433/6374/6693/9423/1399/51192/7409/6366/10716/7423/10488/335/84818/10509/729230/79890/8398/4233/4851/387/9034/3627/23768/4282/5595/5154/5604/10512/2841/1230/641700/301/2867/1907/5025/10457/2829/10928/51411/64127/64221/10451/11151/2242/3553/811/3148/5879/23396/727/56833/6275/83700/7941/64218/5337/6279/2207/5880/6280/196527/5724/1524/391/1845/199/54795/101/54210/2358/6809/728/2357/532…
GO:0042113	B cell activation	259	0.365825	1.62482	2.82291e-05	0.00219933	0.00188194	1404	tags=20%, list=9%, signal=19%	5788/51176/1540/3575/1493/930/30011/939/2033/959/3329/7528/973/1880/1235/10125/940/196/7037/10892/64332/23495/55619/678/643/55024/285282/3688/974/3718/9678/6777/4067/22806/118460/7158/3516/9452/2146/115650/6850/55183/30009/9466/2956/80762/7157/57162/23228/7374/1137/3586
GO:1903039	positive regulation of leukocyte cell-cell adhesion	265	0.360895	1.6216	2.79884e-05	0.00219933	0.00188194	1324	tags=18%, list=8%, signal=17%	1236/5788/51176/1540/3575/3119/29851/960/3112/3126/939/959/3329/3127/6504/10125/6601/2113/940/7037/10892/3559/3123/64332/86/5170/3105/7124/3115/3566/8876/3111/55423/6777/4067/3117/283234/921/115650/6850/3606/941/10808/6188/8013/9093/9092/55193/7480
GO:0006869	lipid transport	404	-0.388211	-1.62009	2.7848e-05	0.00219933	0.00188194	2116	tags=20%, list=13%, signal=17%	5045/215/624/335/10162/80208/4602/51228/79065/55852/9885/1407/1376/5359/1579/51499/950/4282/10062/344/23130/9854/4481/949/5025/376497/3988/4864/10809/8529/1622/3553/25921/1813/8273/7376/29015/27183/6256/23230/6521/4035/83985/5443/1950/5027/23673/83930/57655/8660/196527/5305/10577/1312/81579/356/58488/788/6646/706/8402/8714/5660/23762/5243/79895/219931/10257/2760/114879/116362/1601/2180/19/3690/27…
GO:0042330	taxis	428	-0.379296	-1.59421	2.90176e-05	0.00223215	0.00191002	2484	tags=24%, list=16%, signal=21%	64094/7060/146433/6374/6693/9423/1399/51192/7409/6366/10716/7423/10488/335/84818/10509/729230/79890/8398/4233/4851/387/9034/3627/23768/4282/5595/5154/5604/10512/2841/1230/641700/301/2867/1907/5025/10457/2829/10928/51411/64127/64221/10451/11151/2242/3553/811/3148/5879/23396/727/56833/6275/83700/7941/64218/5337/6279/2207/5880/6280/196527/5724/1524/391/1845/199/54795/101/54210/2358/6809/728/2357/532…
GO:0046885	regulation of hormone biosynthetic process	24	-0.745307	-2.06261	3.01363e-05	0.00228923	0.00195886	335	tags=25%, list=2%, signal=25%	1609/2672/1601/133/654/1958
GO:0045061	thymic T cell selection	24	0.724394	2.11724	3.24965e-05	0.00237929	0.00203592	256	tags=17%, list=2%, signal=16%	1236/5788/917/940
GO:0071706	tumor necrosis factor superfamily cytokine production	164	-0.473842	-1.83347	3.22231e-05	0.00237929	0.00203592	1549	tags=29%, list=10%, signal=26%	2841/84868/11006/29108/64581/4939/10457/5987/64127/8772/7099/54093/1536/943/23643/54440/5336/148022/4615/3458/64170/4940/5443/2212/50856/11027/695/5724/1524/9103/101/7538/945/706/1535/140885/10417/11213/6348/7305/120892/2950/5196/929/4157/5004/7057
GO:1903555	regulation of tumor necrosis factor superfamily cytokine production	164	-0.473842	-1.83347	3.22231e-05	0.00237929	0.00203592	1549	tags=29%, list=10%, signal=26%	2841/84868/11006/29108/64581/4939/10457/5987/64127/8772/7099/54093/1536/943/23643/54440/5336/148022/4615/3458/64170/4940/5443/2212/50856/11027/695/5724/1524/9103/101/7538/945/706/1535/140885/10417/11213/6348/7305/120892/2950/5196/929/4157/5004/7057
GO:0045580	regulation of T cell differentiation	174	0.407044	1.74287	3.58093e-05	0.00259063	0.00221676	1534	tags=23%, list=10%, signal=21%	5788/51176/1540/3575/1493/6932/939/639/6654/10125/6601/940/10892/3559/3123/64332/86/3566/8876/3111/3662/6935/3718/814/6777/6647/57630/56339/6850/3606/941/30009/9092/2177/55193/3659/7480/942/3707/84807
GO:0045807	positive regulation of endocytosis	149	-0.477571	-1.81673	3.70199e-05	0.00264671	0.00226475	1672	tags=27%, list=10%, signal=24%	408/3600/3561/29108/64581/1861/64127/7251/51160/1173/5336/10960/811/3458/1813/4035/1950/2212/2207/5199/695/196527/5538/967/9103/2358/2209/3560/1535/11031/140885/10211/120892/929/1601/146722/10326/2219/2150/6622
GO:0097530	granulocyte migration	142	-0.493322	-1.8621	3.74689e-05	0.00264766	0.00226556	2459	tags=30%, list=15%, signal=26%	7060/146433/6374/51192/7409/6366/84818/4267/83692/3627/5595/301/1907/64127/2526/10451/4615/3553/5879/23396/11314/56833/83700/6279/2207/5880/6280/101/54210/728/57580/1441/683/6348/6283/5196/6352/414062/4354/5473/7130/5197/7057
GO:0032026	response to magnesium ion	19	-0.818058	-2.14197	4.42749e-05	0.0030191	0.0025834	963	tags=32%, list=6%, signal=30%	6263/929/2203/654/6622/7057
GO:0050922	negative regulation of chemotaxis	60	-0.598592	-2.01015	4.52095e-05	0.0030191	0.0025834	1995	tags=27%, list=12%, signal=23%	10509/79890/4851/4282/10512/2841/727/56833/64218/1845/199/1991/1843/8829/7130/7057
GO:0042273	ribosomal large subunit biogenesis	63	0.538689	1.94047	4.33889e-05	0.0030191	0.0025834	3914	tags=54%, list=24%, signal=41%	54680/23560/84154/55027/51154/55299/10412/23195/55153/26156/6838/84549/10969/79707/6134/9045/51388/6129/140801/8886/55052/4839/55794/11224/23212/285855/55759/6165/22907/51491/56342/55651/4736/54663
GO:0002275	myeloid cell activation involved in immune response	91	-0.540335	-1.93105	4.49626e-05	0.0030191	0.0025834	1111	tags=31%, list=7%, signal=29%	5336/2242/148022/4615/3458/1776/11314/11027/2207/5880/695/5724/1524/7462/2268/6348/7305/84106/6813/2896/9846/6688/9111/8291/3684/5729/2150/5730
GO:0050851	antigen receptor-mediated signaling pathway	173	0.414697	1.77529	4.45882e-05	0.0030191	0.0025834	2044	tags=27%, list=13%, signal=23%	1236/5788/1540/50852/1493/930/3119/917/27086/973/3702/6654/940/5142/10892/3783/3123/64332/640/89857/3105/55024/3115/4790/974/27040/634/4067/6885/25800/11120/6850/6188/51324/23228/7430/3958/84807/7334/65125/59338/23607/9404/925/9564/23149
GO:0032760	positive regulation of tumor necrosis factor production	102	-0.512547	-1.85297	4.62728e-05	0.00305652	0.00261542	2068	tags=35%, list=13%, signal=31%	6774/8767/729230/4282/84868/29108/64581/4939/64127/8772/7099/54093/1536/943/23643/54440/5336/148022/4615/3458/64170/4940/2212/11027/695/5724/9103/1535/10417/6348/7305/120892/5196/929/5004/7057
GO:0071621	granulocyte chemotaxis	117	-0.496747	-1.82774	5.28728e-05	0.00345492	0.00295633	2459	tags=31%, list=15%, signal=26%	7060/146433/6374/51192/7409/6366/84818/3627/5595/301/1907/64127/10451/3553/5879/23396/83700/6279/2207/5880/6280/54210/728/57580/1441/683/6348/6283/5196/6352/414062/4354/5473/7130/5197/7057
GO:0042119	neutrophil activation	37	-0.694106	-2.12987	5.74697e-05	0.00370914	0.00317386	1585	tags=49%, list=10%, signal=44%	3600/301/8807/4615/1776/11314/11027/2207/5724/57580/7305/84106/6813/2896/6688/6352/3684/2150
GO:0050870	positive regulation of T cell activation	242	0.379647	1.68907	5.85943e-05	0.00370914	0.00317386	1757	tags=22%, list=11%, signal=20%	1236/5788/51176/1540/3575/3119/29851/3112/3126/939/959/3329/3127/6504/10125/6601/940/7037/10892/3559/3123/64332/86/5170/3105/3115/3566/8876/3111/55423/6777/4067/3117/283234/921/115650/6850/3606/941/10808/6188/9093/9092/55193/7480/942/3707/84807/7784/399/6541/8289/3717
GO:0010876	lipid localization	445	-0.368185	-1.55136	5.81076e-05	0.00370914	0.00317386	2116	tags=19%, list=13%, signal=17%	5045/215/624/335/10162/80208/4602/51228/79065/55852/9885/1407/1376/5359/1579/51499/950/4282/6720/10062/344/26580/23130/9854/2867/4481/949/5025/376497/3988/4864/10809/8529/1622/3553/25921/3074/1813/8273/7376/29015/27183/6256/23230/6521/4035/83985/5443/1950/5027/23673/83930/57655/8660/196527/10938/57104/5305/10577/1312/81579/356/58488/788/6646/706/8402/8714/5660/23762/5243/79895/219931/10257/2760/1…
GO:0006700	C21-steroid hormone biosynthetic process	20	-0.765399	-2.0264	5.94146e-05	0.00371754	0.00318104	411	tags=30%, list=3%, signal=29%	706/1609/1601/133/654/1958
GO:0001819	positive regulation of cytokine production	463	-0.372184	-1.57354	5.99504e-05	0.00371754	0.00318104	2123	tags=25%, list=13%, signal=22%	11334/10621/6675/6774/3620/9475/57493/84818/8767/4602/729230/10626/149233/4321/3394/920/1147/10146/4282/3303/150/5861/115362/3600/9173/84868/3134/301/2867/91543/29108/56666/64581/4939/5987/64127/93978/8772/7099/54093/1536/10666/10288/150372/7805/943/23643/54440/81844/400709/5336/4060/148022/4615/3553/10159/3148/3458/2658/1813/84282/2149/727/64170/10554/4210/4940/5008/975/5027/2212/10538/11027/220…
GO:0001676	long-chain fatty acid metabolic process	106	-0.519691	-1.89536	6.06832e-05	0.00372497	0.0031874	2626	tags=32%, list=16%, signal=27%	1553/57406/28965/1576/64834/873/4259/10005/747/215/2166/1376/28976/1579/5742/2946/376497/80142/3992/8529/122970/8644/6916/1572/2876/2879/23205/2948/2950/239/2180/1545/5730/2944
GO:1902600	proton transmembrane transport	120	-0.490606	-1.8027	6.45725e-05	0.00392407	0.00335777	4353	tags=48%, list=27%, signal=35%	10479/83733/51606/56848/1349/347741/1537/133060/7352/50617/245972/9016/477/55244/523/285641/79751/292/291/7384/6556/527/1815/10105/54997/7386/1355/528/51296/81031/1327/535/1329/9114/1351/113235/6548/10165/374291/83959/153201/7388/440400/9167/56606/537/10159/146802/23545/526/81/51382/9296/533/285195/121260/7351
GO:0015850	organic hydroxy compound transport	275	-0.401827	-1.62687	6.53366e-05	0.00393119	0.00336387	2023	tags=19%, list=13%, signal=17%	335/10162/80208/4602/23446/9885/2693/151/140/150/10062/344/4481/949/1861/10928/6532/3988/3840/4864/6523/1813/8273/7376/27183/6256/4035/5443/1950/23673/83930/65018/57655/5305/10577/1312/6646/9123/706/8714/23762/5023/219931/10257/114879/1601/19/3690/5021/89872/654/6622/366
GO:0051453	regulation of intracellular pH	82	-0.54519	-1.90735	6.70643e-05	0.00399559	0.00341897	2014	tags=45%, list=13%, signal=40%	23312/55858/23557/6556/527/65010/6522/9498/3916/9777/535/9114/252839/6548/8671/440400/23682/3920/537/10159/7879/23545/526/56833/6521/83985/5538/51382/9296/356/533/285195/219931/120892/2896/8804/760
GO:0030100	regulation of endocytosis	273	-0.405263	-1.64172	6.90279e-05	0.00407265	0.0034849	2078	tags=25%, list=13%, signal=22%	124930/1175/335/55589/4043/26045/79890/375/64422/5359/10062/408/344/3600/3561/29108/64581/949/1861/3055/64127/7251/11252/51160/9784/1173/8674/8724/5336/10960/811/3458/1813/7376/5879/11314/5867/4035/1950/2212/1742/2207/5199/695/196527/5538/967/9103/2358/2209/29993/3560/1535/1609/11031/140885/10211/2268/120892/929/1601/146722/8291/3690/10326/2219/2150/80230/6622
GO:0031640	killing of cells of another organism	86	-0.552047	-1.95311	7.19963e-05	0.00416687	0.00356553	2123	tags=28%, list=13%, signal=24%	11334/3004/729/115362/732/4069/64581/4615/3458/727/2635/54210/2597/4814/5551/1991/2999/6283/10578/5196/3001/4818/2150/3002
GO:0141061	disruption of cell in another organism	86	-0.552047	-1.95311	7.19963e-05	0.00416687	0.00356553	2123	tags=28%, list=13%, signal=24%	11334/3004/729/115362/732/4069/64581/4615/3458/727/2635/54210/2597/4814/5551/1991/2999/6283/10578/5196/3001/4818/2150/3002
GO:0141060	disruption of anatomical structure in another organism	89	-0.523717	-1.86826	8.31265e-05	0.00472112	0.00403979	2123	tags=27%, list=13%, signal=24%	11334/3004/729/115362/732/4069/64581/4615/3458/727/2635/54210/2597/4814/5551/1991/2999/6283/10578/5196/3001/4818/2150/3002
GO:0006338	chromatin remodeling	485	0.300977	1.42932	8.26837e-05	0.00472112	0.00403979	1964	tags=20%, list=12%, signal=18%	4609/2033/23429/1859/6733/7528/55636/6601/25862/23512/22823/64332/138474/86/64061/54737/25842/10782/54665/7175/132660/3183/57459/346171/8458/546/4676/1028/3662/5578/80314/51742/9252/58487/23451/9188/54496/57680/10664/11177/7874/80063/152485/84193/51322/6885/25942/5926/8202/11240/6421/54891/56339/10498/22955/50809/4675/8864/23234/2146/144108/83852/55183/51564/57602/84456/672/4524/7157/55193/1788/6…
GO:0030641	regulation of cellular pH	85	-0.545699	-1.92684	8.80878e-05	0.00495657	0.00424127	3220	tags=46%, list=20%, signal=37%	23312/55858/23557/6556/527/5594/65010/6522/9498/3916/9777/535/9114/5595/252839/6548/8671/440400/23682/3920/537/10159/7879/23545/526/56833/6521/83985/5538/51382/9296/356/533/285195/219931/120892/2896/8804/760
GO:0042274	ribosomal small subunit biogenesis	88	0.491838	1.88112	9.93998e-05	0.00554177	0.00474201	1598	tags=30%, list=10%, signal=27%	6228/84128/153443/10199/51602/9790/23160/55720/25926/79954/84294/55226/705/6193/134430/10171/83732/6838/84946/51077/6201/10436/92856/55813/57647/10885
GO:0050766	positive regulation of phagocytosis	69	-0.569233	-1.93759	0.000103524	0.00571417	0.00488953	1585	tags=36%, list=10%, signal=33%	3600/3561/29108/64581/64127/5336/10960/811/3458/2212/2207/5199/695/196527/9103/2358/2209/3560/1535/11031/140885/146722/10326/2219/2150
GO:0006805	xenobiotic metabolic process	123	-0.496942	-1.83755	0.000104373	0.00571417	0.00488953	2313	tags=24%, list=14%, signal=20%	1576/6818/873/7172/55315/27284/5447/2946/79001/6822/8529/9446/100/1429/1572/134147/1728/2330/8714/5243/2948/10057/2950/6283/10257/54498/2180/1545/2944
GO:1901616	organic hydroxy compound catabolic process	55	-0.585938	-1.93043	0.000115792	0.00628275	0.00537606	2313	tags=33%, list=14%, signal=28%	1576/6818/27284/4128/1579/57026/949/6822/9784/8529/79644/8644/2184/217/1312/11165/2710/1593
GO:0032570	response to progesterone	40	-0.661246	-2.05328	0.000123303	0.00656688	0.00561918	411	tags=25%, list=3%, signal=24%	6720/10062/11057/706/952/5021/2354/1545/2353/7057
GO:0070493	thrombin-activated receptor signaling pathway	13	-0.833586	-1.99197	0.00012427	0.00656688	0.00561918	1893	tags=62%, list=12%, signal=54%	4233/3925/2149/5341/2811/1609/2150/6622
GO:1903557	positive regulation of tumor necrosis factor superfamily cytokine production	106	-0.509093	-1.85671	0.000123581	0.00656688	0.00561918	2068	tags=35%, list=13%, signal=31%	6774/8767/729230/4282/84868/29108/64581/4939/64127/8772/7099/54093/1536/943/23643/54440/5336/148022/4615/3458/64170/4940/2212/11027/695/5724/9103/101/1535/10417/6348/7305/120892/5196/929/5004/7057
GO:0044849	estrous cycle	15	-0.817695	-2.01067	0.000130215	0.00671215	0.00574349	399	tags=27%, list=2%, signal=26%	9612/5021/1545/1958
GO:0043383	negative T cell selection	12	0.820556	2.00557	0.000132542	0.00671215	0.00574349	256	tags=25%, list=2%, signal=25%	1236/5788/940
GO:0045060	negative thymic T cell selection	12	0.820556	2.00557	0.000132542	0.00671215	0.00574349	256	tags=25%, list=2%, signal=25%	1236/5788/940
GO:0030194	positive regulation of blood coagulation	27	-0.698068	-1.99433	0.000130438	0.00671215	0.00574349	1179	tags=33%, list=7%, signal=31%	6484/2149/196527/22875/2161/10855/84034/7391/7057
GO:1900048	positive regulation of hemostasis	27	-0.698068	-1.99433	0.000130438	0.00671215	0.00574349	1179	tags=33%, list=7%, signal=31%	6484/2149/196527/22875/2161/10855/84034/7391/7057
GO:0002399	MHC class II protein complex assembly	16	0.777018	2.04504	0.00013748	0.00680061	0.00581918	962	tags=50%, list=6%, signal=47%	3119/3112/3126/3127/3123/3115/3111/3117
GO:0002503	peptide antigen assembly with MHC class II protein complex	16	0.777018	2.04504	0.00013748	0.00680061	0.00581918	962	tags=50%, list=6%, signal=47%	3119/3112/3126/3127/3123/3115/3111/3117
GO:0030593	neutrophil chemotaxis	97	-0.514971	-1.8495	0.000137646	0.00680061	0.00581918	1091	tags=24%, list=7%, signal=22%	10451/3553/5879/23396/83700/6279/2207/5880/6280/54210/728/57580/1441/683/6348/6283/5196/6352/414062/4354/5473/7130/5197
GO:0002357	defense response to tumor cell	11	-0.864337	-1.99531	0.000145153	0.00703373	0.00601866	1276	tags=55%, list=8%, signal=50%	7805/9314/51225/1612/5551/6688
GO:1990266	neutrophil migration	118	-0.498226	-1.83508	0.000146617	0.00703373	0.00601866	1486	tags=31%, list=9%, signal=29%	7060/6374/51192/7409/6366/4267/83692/3627/1907/64127/2526/10451/4615/3553/5879/23396/56833/83700/6279/2207/5880/6280/101/54210/728/57580/1441/683/6348/6283/5196/6352/414062/4354/5473/7130/5197
GO:1903037	regulation of leukocyte cell-cell adhesion	354	0.321754	1.48846	0.000145807	0.00703373	0.00601866	1763	tags=19%, list=11%, signal=17%	1236/5788/51176/1540/3575/1493/3119/29851/960/3112/3126/939/959/3329/3127/6504/10125/6601/2113/940/7037/10892/3559/3123/64332/55824/86/5170/3105/7124/3115/3566/8876/3111/55423/3718/6777/4067/3117/283234/921/115650/6850/3606/941/10808/6188/8013/30009/9093/9092/80762/55193/57162/3659/7480/3586/3958/6370/942/3707/84807/7784/399/6541/8289/3717/65125
GO:0051249	regulation of lymphocyte activation	473	0.30624	1.45178	0.000146994	0.00703373	0.00601866	1324	tags=16%, list=8%, signal=16%	1236/5788/51176/1540/3575/1493/930/3119/30011/29851/6932/3112/3126/939/959/639/3329/3127/6654/6504/1880/10125/6601/940/196/7037/10892/3559/3123/64332/23495/55824/86/5170/678/3105/55024/3115/3566/8876/3111/55423/27040/3662/6935/3718/814/6777/944/6647/9479/4067/22806/118460/57630/56339/7158/3117/283234/921/115650/6850/3606/3604/941/55183/10808/6188/30009/9466/9093/9092/2177/80762/55193/57162/3659/7…
GO:0022900	electron transport chain	146	-0.466202	-1.76853	0.000149642	0.00710449	0.00607921	3634	tags=38%, list=23%, signal=30%	3420/314/2819/83943/79751/10202/10514/7384/6715/29958/4715/1347/11315/7386/1355/51022/54205/4835/2230/7385/4702/3620/4199/5447/4708/1327/4714/1534/4716/1329/1337/4725/2108/4694/1351/4731/51103/10165/891/374291/1536/4700/6391/26227/8974/7388/9167/8574/653361/65018/217/440567/1535/10891/9997/6622
GO:0016579	protein deubiquitination	85	0.491701	1.87284	0.000151128	0.00711943	0.00609199	2243	tags=31%, list=14%, signal=26%	8287/1540/57559/25862/54726/10010/84132/54764/8975/7398/9097/7375/64854/57478/7874/57602/23326/23032/10213/9099/4287/11274/9101/8665/10600/8314
GO:0051917	regulation of fibrinolysis	18	-0.759127	-1.96462	0.000153192	0.00716116	0.0061277	442	tags=22%, list=3%, signal=22%	2161/5329/7391/7057
GO:1900047	negative regulation of hemostasis	49	-0.612293	-1.96461	0.000157034	0.00728469	0.0062334	659	tags=20%, list=4%, signal=20%	7035/2811/2161/5329/5270/239/5055/5627/7391/7057
GO:0007042	lysosomal lumen acidification	22	-0.723286	-1.95397	0.000166681	0.00767364	0.00656622	2014	tags=59%, list=13%, signal=52%	3916/535/252839/440400/3920/537/10159/5538/51382/9296/533/2896/8804
GO:1901658	glycosyl compound catabolic process	30	-0.684852	-1.9916	0.000174234	0.00792297	0.00677957	966	tags=40%, list=6%, signal=38%	51733/2990/2519/4668/100/60489/22875/164668/27350/2717/2517/978
GO:0051048	negative regulation of secretion	155	-0.454509	-1.74216	0.000174704	0.00792297	0.00677957	2003	tags=26%, list=13%, signal=23%	6343/729230/9727/1407/4851/2693/151/11141/150/6720/10062/285381/3134/301/2867/91543/8529/80223/9341/2781/3553/1813/7879/100/5908/2149/11314/90007/5008/1950/7132/94121/83452/706/7779/79651/55255/7351/6688/2150/6622
GO:0006397	mRNA processing	394	0.318401	1.48648	0.000179275	0.00807005	0.00690543	1970	tags=20%, list=12%, signal=18%	10521/65110/6634/3191/79811/1859/6733/29896/9406/55660/25862/11319/79810/6627/23064/23435/199746/87178/3183/3187/23658/57721/8458/9924/23248/4691/4154/27316/80324/23451/51163/5411/51202/23398/7375/10907/6638/8732/6625/54496/57680/8731/170506/55596/81608/10946/6421/56339/27339/2332/10992/23091/55599/54517/51564/1665/9092/3185/9416/57187/1660/3958/6607/59286/10236/10492/27079/9967/83448/9984/80746/…
GO:0006809	nitric oxide biosynthetic process	67	-0.549355	-1.85004	0.000180777	0.00807782	0.00691207	1451	tags=30%, list=9%, signal=27%	1727/64581/5025/7099/8655/148022/3553/3458/9314/5879/5311/2644/1728/1524/8570/706/2717/140885/1545/3043
GO:0072376	protein activation cascade	18	-0.752028	-1.94625	0.000187877	0.00833379	0.0071311	463	tags=28%, list=3%, signal=27%	2811/2161/3690/2162/2815
GO:0002697	regulation of immune effector process	357	-0.367263	-1.52117	0.000191044	0.00841285	0.00719875	2028	tags=31%, list=13%, signal=28%	55601/55198/387837/567/124626/3592/6845/409/3965/6830/9655/5590/24145/10039/3689/353376/136/259197/2671/6693/115352/7409/3125/4092/339390/335/3916/8767/729230/149233/5225/154064/4282/3142/3106/84868/3134/301/2867/11006/91543/29108/64581/11035/64127/7454/8772/7099/10666/7805/54440/23529/5817/3824/5336/2242/148022/8807/4615/3553/684/3458/3383/909/6046/1776/11314/56833/64170/3902/975/5027/604/653361…
GO:0010310	regulation of hydrogen peroxide metabolic process	18	-0.7498	-1.94048	0.000193658	0.00846661	0.00724476	893	tags=28%, list=6%, signal=26%	5879/65018/5880/6622/3240
GO:0006911	phagocytosis, engulfment	48	-0.617779	-1.97708	0.000196157	0.00851462	0.00728583	1437	tags=31%, list=9%, signal=29%	4481/51411/5336/4627/8685/5879/11314/196527/199/2209/11031/19/3684/2150/7057
GO:0009311	oligosaccharide metabolic process	68	-0.543263	-1.83852	0.000199114	0.00858169	0.00734323	1316	tags=28%, list=8%, signal=26%	2526/23324/8972/4864/6484/4126/3425/9526/3074/4125/4668/6483/4758/10402/278/2717/2760/2203/2548
GO:0016236	macroautophagy	310	-0.385513	-1.57997	0.000200678	0.00858818	0.00734878	2173	tags=28%, list=14%, signal=25%	528/9638/7957/8878/11345/51715/51510/23241/8767/80208/1459/84749/154/79065/6009/64422/83667/535/2081/29082/9114/4943/5595/6720/5861/4734/23130/10241/5599/2773/1020/64419/23503/51368/11337/64127/7251/9842/80700/81876/51160/51534/4864/5119/23710/112936/665/7415/10533/3920/58476/79443/60412/137886/128866/7879/79142/27183/79720/23545/526/57192/8517/149371/826/23673/823/51100/65018/79837/55072/10490/5…
GO:0006887	exocytosis	320	-0.389349	-1.60162	0.000203049	0.00862887	0.0073836	3145	tags=30%, list=20%, signal=24%	192683/55207/23557/51760/9144/341359/8372/8766/5899/6845/1488/5579/3965/9498/55114/7127/3689/127262/3786/136/6861/84283/5058/200933/2771/2642/8825/57617/28964/3916/729230/8775/55823/4851/11141/150/1020/1230/3134/301/6281/8448/54536/51762/3055/7251/153339/80223/11151/9341/2242/4627/60412/3458/7879/27183/5908/23396/11314/149371/5027/9381/11336/5880/695/5724/94121/10490/5341/7462/6809/8676/83452/421…
GO:0120254	olefinic compound metabolic process	158	-0.452925	-1.73915	0.00020647	0.00871332	0.00745586	2313	tags=23%, list=14%, signal=20%	1576/1583/64834/873/4259/10005/747/215/2166/51635/1579/5742/157506/2946/10901/80142/3992/8529/8644/6916/1572/51109/2876/317749/57104/2879/1609/2950/1601/239/216/133/1545/654/5730/1958
GO:0030195	negative regulation of blood coagulation	48	-0.616731	-1.97373	0.000210823	0.00883565	0.00756053	659	tags=21%, list=4%, signal=20%	7035/2811/2161/5329/5270/239/5055/5627/7391/7057
GO:2000406	positive regulation of T cell migration	35	-0.642166	-1.93251	0.000216239	0.00900057	0.00770166	2373	tags=40%, list=15%, signal=34%	6693/6366/729230/387/83692/3627/29108/8772/11151/199/101/430/6352/3690
GO:0010324	membrane invagination	64	-0.553531	-1.85579	0.000218295	0.00902435	0.007722	2979	tags=39%, list=19%, signal=32%	23616/55198/6845/3689/56907/115548/375/387/29082/4481/51411/8724/5336/4627/8685/5879/11314/196527/199/2209/11031/19/3684/2150/7057
GO:0042759	long-chain fatty acid biosynthetic process	27	-0.685129	-1.95737	0.000220066	0.00903609	0.00773205	1610	tags=30%, list=10%, signal=27%	2946/3992/2879/23205/2948/2950/239/2944
GO:0045428	regulation of nitric oxide biosynthetic process	55	-0.573923	-1.89084	0.000221903	0.00905038	0.00774427	1438	tags=31%, list=9%, signal=28%	64581/5025/7099/8655/148022/3553/3458/9314/5879/5311/2644/1524/8570/706/2717/140885/3043
GO:0052547	regulation of peptidase activity	276	-0.390208	-1.58127	0.000227549	0.00921876	0.00788836	2768	tags=28%, list=17%, signal=23%	83464/11315/3965/6695/5366/6582/57333/51107/51065/5271/3932/27166/54205/6300/9705/9966/5275/5045/83595/6774/9475/5721/8767/4318/317/51499/5696/23786/55851/7077/29108/64581/8772/7805/6195/55031/79594/7415/23151/1992/9314/578/2149/64170/4210/4035/2876/65018/6279/842/1611/6280/65992/6478/356/1520/1612/55655/8743/1512/5329/2597/8530/91662/10049/58484/2896/114769/1471/5270/1509/1475/666/5055/6622/7057
GO:0050820	positive regulation of coagulation	29	-0.69039	-1.99965	0.000238398	0.00947741	0.00810968	1409	tags=34%, list=9%, signal=32%	79001/6484/2149/196527/22875/2161/10855/84034/7391/7057
GO:0006885	regulation of pH	95	-0.515847	-1.85632	0.000238121	0.00947741	0.00810968	3220	tags=41%, list=20%, signal=33%	23312/55858/23557/6556/527/5594/65010/6522/9498/3916/9777/535/9114/5595/252839/6548/8671/440400/23682/3920/537/10159/7879/23545/526/56833/6521/83985/5538/51382/9296/356/533/285195/219931/120892/2896/8804/760
GO:1903531	negative regulation of secretion by cell	137	-0.466813	-1.75853	0.000240171	0.00947741	0.00810968	1975	tags=27%, list=12%, signal=24%	729230/9727/1407/4851/2693/151/11141/150/6720/10062/285381/3134/301/2867/91543/80223/9341/2781/3553/1813/7879/5908/2149/11314/90007/5008/7132/94121/83452/706/7779/79651/55255/7351/6688/2150/6622
GO:0006605	protein targeting	284	-0.389123	-1.57946	0.000238821	0.00947741	0.00810968	2619	tags=29%, list=16%, signal=24%	54469/80273/7532/3689/10971/3786/4580/55486/10425/51125/9179/23163/23303/5584/8878/55625/56947/3753/58480/4121/6272/1459/5621/29927/55823/84315/64422/10300/950/29082/6720/9344/115362/4734/401505/1020/6747/2664/11337/4666/84885/7805/665/85377/3920/6449/64374/23463/128866/7332/7879/27183/90637/79720/79158/23230/10519/11231/2040/26521/8943/653361/51100/65018/55072/5880/64089/8031/29800/9927/706/5130…
GO:0006790	sulfur compound metabolic process	306	-0.385372	-1.57446	0.000243581	0.00954996	0.00817176	2775	tags=25%, list=17%, signal=21%	2181/191/11315/2739/51268/10678/3340/635/3423/2990/9060/3295/23553/26035/23417/51022/2137/64834/6818/8702/51074/10005/5165/55902/215/27284/55711/113189/9061/22856/9375/2135/2720/2946/8460/11046/283927/92126/6667/4669/10768/6822/2539/26227/6484/122970/3425/126792/2131/3074/23463/6483/6611/9446/8509/79993/55501/2952/2876/64174/5538/10402/2799/55256/8459/9435/23205/4258/51363/2948/10855/2950/26873/2…
GO:0007032	endosome organization	86	-0.528318	-1.86915	0.00025049	0.00975786	0.00834966	2187	tags=41%, list=14%, signal=35%	57617/8878/79666/51510/55353/55823/535/950/29082/252839/10228/7251/51160/51534/5119/8674/8724/440400/537/10159/128866/7879/27183/79720/51271/23317/55654/149371/79102/51382/9296/356/533/23603/79156
GO:0060326	cell chemotaxis	289	-0.39008	-1.5885	0.000261084	0.0101058	0.00864736	2484	tags=25%, list=16%, signal=21%	64094/7060/146433/6374/1399/51192/7409/6366/7423/10488/84818/729230/79890/4233/4851/9034/3627/4282/5595/2841/1230/301/2867/1907/5025/2829/51411/64127/10451/11151/3553/811/3148/5879/23396/727/56833/83700/7941/6279/2207/5880/6280/196527/1524/391/199/54795/101/54210/2358/728/57580/1839/4814/1441/683/5159/1843/6348/6283/5196/6352/80310/414062/8829/4354/2150/5473/7130/5197/7057
GO:0050819	negative regulation of coagulation	51	-0.60444	-1.95999	0.000272987	0.0104996	0.00898438	659	tags=20%, list=4%, signal=19%	7035/2811/2161/5329/5270/239/5055/5627/7391/7057
GO:0036230	granulocyte activation	43	-0.614804	-1.92928	0.000295945	0.0110128	0.00942345	1585	tags=44%, list=10%, signal=40%	3600/301/8807/4615/1776/11314/11027/2207/5724/57580/6348/7305/84106/6813/2896/6688/6352/3684/2150
GO:0140115	export across plasma membrane	66	-0.553518	-1.86057	0.000297201	0.0110128	0.00942345	1423	tags=26%, list=9%, signal=24%	6548/3741/376497/10928/81615/8671/146802/196527/6584/3752/30061/7779/5243/10057/10257/123041/19
GO:1903311	regulation of mRNA metabolic process	258	0.354331	1.57415	0.000296533	0.0110128	0.00942345	1761	tags=20%, list=11%, signal=18%	10521/8313/65110/3191/79811/1859/6733/3658/29896/7812/10140/9698/79810/678/23435/87178/3183/8148/29883/57721/9530/9924/23404/5578/4691/27316/6625/56829/170506/51588/79048/56339/23016/27339/2332/51564/57055/4076/4343/155435/4850/1660/5393/167227/90806/10492/57690/11340/9967/5073/84069
GO:0051051	negative regulation of transport	386	-0.367808	-1.53503	0.000297122	0.0110128	0.00942345	2870	tags=27%, list=18%, signal=22%	9094/3592/5579/10105/5905/5728/6248/11315/3965/130497/10971/10008/8898/5534/808/3280/2771/6865/468/51715/124930/6781/3753/6343/4043/729230/4318/26045/79890/9727/1407/3060/64422/4851/2693/5359/151/10681/11141/150/6720/10062/285381/344/2946/4734/1020/7327/3134/301/2867/91543/5987/337867/11252/10288/5999/8529/80223/8724/11151/9341/2781/3553/1813/7879/7376/9446/100/5908/2149/5879/11314/90007/5311/500…
GO:0000375	RNA splicing, via transesterification reactions	253	0.342683	1.52827	0.0002903	0.0110128	0.00942345	1554	tags=18%, list=10%, signal=16%	10521/65110/6634/3191/1859/6733/29896/55660/25862/10199/6627/23064/199746/3183/3187/23658/57721/4691/27316/23451/51163/5411/23398/7375/10907/6638/6625/54496/55596/10946/6421/56339/27339/2332/10992/55599/1665/9092/3185/9416/1660/6607/59286/10236/10492
GO:0006873	intracellular monoatomic ion homeostasis	485	-0.349117	-1.48683	0.000296662	0.0110128	0.00942345	3071	tags=28%, list=19%, signal=23%	23557/6556/527/5330/48/1815/9247/5594/567/654483/796/57130/5031/23516/5579/65010/169200/6522/3759/9498/10058/794/344905/1649/6262/3932/10008/6786/1760/9104/487/808/6366/8614/468/779/84239/6781/79734/23241/3916/9777/729230/57419/375/5621/309/1534/858/535/4496/26504/3627/9114/5595/3708/2946/1230/252839/6005/113235/1907/9187/4669/6548/2829/83959/8671/783/5336/440400/11151/23682/3920/11330/537/811/10…
GO:0032757	positive regulation of interleukin-8 production	60	-0.563775	-1.89323	0.000306742	0.0112974	0.00966701	2831	tags=42%, list=18%, signal=34%	7100/11315/3965/1649/7096/6774/3303/5861/2867/29108/64581/64127/8772/7099/4615/3553/2658/2149/11027/84632/51311/1991/929/2219/2150
GO:0042267	natural killer cell mediated cytotoxicity	72	-0.534082	-1.82727	0.000322457	0.0118046	0.0101011	2927	tags=39%, list=18%, signal=32%	387837/3592/6845/409/3965/259197/2671/7409/3916/3106/84868/3134/10666/5817/3824/11151/8807/3902/127544/3135/57823/3821/4818/3820/3811/3002/11126/3805
GO:0006081	cellular aldehyde metabolic process	69	-0.549451	-1.87025	0.000326967	0.0118981	0.010181	2782	tags=32%, list=17%, signal=26%	3418/11315/2739/339761/23729/55163/57026/157506/10901/249/9380/132158/8574/8644/51109/317749/217/7086/1601/216/1545/654
GO:0046466	membrane lipid catabolic process	41	-0.616347	-1.91727	0.000337414	0.0121424	0.0103901	1767	tags=32%, list=11%, signal=28%	950/2720/3074/4668/5538/4758/2581/2717/285362/4258/2760/2517/1545
GO:0008380	RNA splicing	371	0.31301	1.45708	0.000337679	0.0121424	0.0103901	1554	tags=17%, list=10%, signal=15%	10521/65110/6634/3191/1859/6733/389677/29896/9406/55660/25862/11319/10199/6627/10137/23064/23435/199746/3183/10081/3187/8148/23658/57721/8458/4691/4154/27316/80324/23451/51163/5411/51202/23398/7375/10907/6638/6625/54496/55596/10946/6421/56339/27339/2332/10992/23091/55599/54517/1665/9092/9360/3185/9416/57187/23326/1660/3958/6607/59286/10236/10492
GO:2000377	regulation of reactive oxygen species metabolic process	136	-0.472496	-1.77708	0.00034114	0.0121899	0.0104307	2645	tags=31%, list=17%, signal=26%	7048/59272/3689/2885/55486/22933/2771/873/5165/11334/215/387/1026/10901/64581/11035/7099/2539/4358/5336/8644/5879/65018/5880/2309/2358/1647/706/1535/683/5159/7305/120892/2950/8870/3684/3099/2150/1545/6622/3240/7057
GO:0051052	regulation of DNA metabolic process	444	0.293711	1.38707	0.00034301	0.0121899	0.0104307	2049	tags=19%, list=13%, signal=17%	5788/3575/4609/8313/54552/7528/1027/54799/998/6601/940/54726/7037/7486/86/79618/64061/23560/54737/7124/3183/908/9126/546/55226/6950/80314/7398/4172/22891/11177/253461/7874/170506/51588/118460/54891/7158/7270/26277/140609/3326/197370/92797/55183/11232/54464/26057/6188/25849/30009/9466/2956/672/80762/7157/55193/5429/4798/56897/57634/23175/23326/10574/1660/91607/3586/54780/167227/64710/2643/2070/733…
GO:0002228	natural killer cell mediated immunity	75	-0.539852	-1.86522	0.000352228	0.0124447	0.0106488	2927	tags=39%, list=18%, signal=32%	387837/3592/6845/409/3965/259197/2671/7409/3916/3106/84868/3134/10666/5817/3824/11151/8807/3902/127544/3135/57823/3821/4818/3820/3811/3002/117157/11126/3805
GO:0019372	lipoxygenase pathway	11	-0.846929	-1.95512	0.000360148	0.012651	0.0108252	729	tags=36%, list=5%, signal=35%	2876/2879/241/239
GO:0002687	positive regulation of leukocyte migration	142	-0.4592	-1.73331	0.000365568	0.0126946	0.0108626	2473	tags=30%, list=15%, signal=26%	83483/7060/146433/6693/6366/7423/10488/729230/4267/387/83692/3627/5595/1230/1907/29108/5025/8772/2526/11151/811/3383/5879/83700/7941/8784/5880/196527/5724/1524/199/101/2358/430/728/6348/6403/3674/6352/3690/80310/2150/7057
GO:0045619	regulation of lymphocyte differentiation	205	0.375648	1.63383	0.000364067	0.0126946	0.0108626	1534	tags=21%, list=10%, signal=20%	5788/51176/1540/3575/1493/6932/939/639/6654/10125/6601/940/10892/3559/3123/64332/86/678/3566/8876/3111/3662/6935/3718/814/6777/6647/22806/57630/56339/6850/3606/941/30009/9092/2177/80762/55193/3659/7480/3586/942/3707/84807
GO:1900426	positive regulation of defense response to bacterium	14	-0.784921	-1.92178	0.000386763	0.0133543	0.0114271	1779	tags=57%, list=11%, signal=51%	5225/84868/64127/400709/1535/84034/2896/2150
GO:0002691	regulation of cellular extravasation	40	-0.632553	-1.96418	0.000393235	0.013364	0.0114354	2473	tags=50%, list=15%, signal=42%	83483/6366/729230/4267/83692/11035/8772/2526/6484/2650/3383/83700/5724/101/2811/9435/683/1991/6403/80310
GO:0000377	RNA splicing, via transesterification reactions with bulged adenosine as nucleophile	249	0.344153	1.53351	0.000393642	0.013364	0.0114354	1554	tags=18%, list=10%, signal=16%	10521/65110/6634/3191/1859/6733/29896/55660/25862/6627/23064/199746/3183/3187/23658/57721/4691/27316/23451/51163/5411/23398/7375/10907/6638/6625/54496/55596/10946/6421/56339/27339/2332/10992/55599/1665/9092/3185/9416/1660/6607/59286/10236/10492
GO:0000398	mRNA splicing, via spliceosome	249	0.344153	1.53351	0.000393642	0.013364	0.0114354	1554	tags=18%, list=10%, signal=16%	10521/65110/6634/3191/1859/6733/29896/55660/25862/6627/23064/199746/3183/3187/23658/57721/4691/27316/23451/51163/5411/23398/7375/10907/6638/6625/54496/55596/10946/6421/56339/27339/2332/10992/55599/1665/9092/3185/9416/1660/6607/59286/10236/10492
GO:0010955	negative regulation of protein processing	27	-0.672111	-1.92018	0.000403845	0.0134107	0.0114754	326	tags=30%, list=2%, signal=29%	5621/1522/8530/120892/2619/114769/5270/7057
GO:1903318	negative regulation of protein maturation	27	-0.672111	-1.92018	0.000403845	0.0134107	0.0114754	326	tags=30%, list=2%, signal=29%	5621/1522/8530/120892/2619/114769/5270/7057
GO:0009164	nucleoside catabolic process	22	-0.697036	-1.88305	0.000400885	0.0134107	0.0114754	923	tags=27%, list=6%, signal=26%	100/60489/22875/164668/27350/978
GO:0006029	proteoglycan metabolic process	86	-0.517913	-1.83234	0.000402089	0.0134107	0.0114754	2567	tags=35%, list=16%, signal=29%	3340/3423/2990/23553/26035/2137/658/113189/9486/81031/22856/9375/2135/2720/11046/92126/4669/3425/126792/2131/3074/124583/27087/8509/55501/695/51363/10855/55959/166012
GO:0006690	icosanoid metabolic process	115	-0.476852	-1.75877	0.000408444	0.0134898	0.011543	2243	tags=25%, list=14%, signal=22%	873/4259/747/2166/1579/4282/5742/1907/29108/80142/3992/8529/3553/8644/6916/1572/7132/2876/64174/1312/2879/4258/241/2950/58484/239/1545/5730/2944
GO:0042454	ribonucleoside catabolic process	17	-0.791128	-1.99974	0.000418672	0.0137528	0.0117681	923	tags=35%, list=6%, signal=33%	100/60489/22875/164668/27350/978
GO:0032732	positive regulation of interleukin-1 production	68	-0.528106	-1.78722	0.000428527	0.013926	0.0119163	2068	tags=35%, list=13%, signal=31%	6774/8767/10626/115362/84868/29108/56666/64581/64127/7099/4615/3458/4210/5027/11027/55655/91662/51311/6348/7305/58484/5004/2150/1958
GO:0030595	leukocyte chemotaxis	217	-0.416197	-1.655	0.000428235	0.013926	0.0119163	2459	tags=27%, list=15%, signal=23%	7060/146433/6374/51192/7409/6366/7423/10488/84818/729230/79890/3627/4282/5595/2841/1230/301/2867/1907/64127/10451/11151/3553/811/5879/23396/727/56833/83700/7941/6279/2207/5880/6280/196527/1524/199/54795/101/54210/2358/728/57580/4814/1441/683/1843/6348/6283/5196/6352/414062/4354/2150/5473/7130/5197/7057
GO:0002200	somatic diversification of immune receptors	66	0.492987	1.80862	0.000436215	0.0141004	0.0120655	1404	tags=29%, list=9%, signal=26%	5788/51176/64919/959/3329/7528/1235/940/7037/64332/118460/7158/55183/30009/9466/2956/80762/7374/3586
GO:0002220	innate immune response activating cell surface receptor signaling pathway	89	-0.491081	-1.75184	0.000442186	0.0142178	0.012166	3137	tags=39%, list=20%, signal=32%	9572/6714/55198/7100/3430/57590/353376/7096/5058/8878/8767/1147/10062/2867/64581/4669/64127/93978/7099/23643/3824/5336/148022/4615/11027/3656/118788/1535/4814/7305/929/3821/9111/2219/2150
GO:0019377	glycolipid catabolic process	22	-0.694068	-1.87503	0.000447589	0.0143158	0.0122498	1767	tags=45%, list=11%, signal=40%	950/2720/3074/4668/4758/2581/2717/285362/2760/2517
GO:0051452	intracellular pH reduction	54	-0.576151	-1.88862	0.000454696	0.0144014	0.012323	2014	tags=41%, list=13%, signal=36%	3916/535/9114/252839/440400/23682/3920/537/10159/7879/23545/526/56833/5538/51382/9296/356/533/219931/2896/8804/760
GO:0010506	regulation of autophagy	323	-0.373254	-1.53816	0.000455004	0.0144014	0.012323	2880	tags=30%, list=18%, signal=25%	11152/5899/7249/10043/25827/10919/64223/11315/55128/1649/55486/10206/22933/8925/401548/80317/10269/528/9638/7957/8878/56834/6774/8767/1459/84749/154/4233/1981/6009/83667/535/23770/2081/9114/4943/5595/6720/3708/5296/4734/23130/10241/5599/2773/1020/207063/29108/55332/5987/64127/1982/4864/112936/665/90427/55847/79443/148022/85363/60412/128866/3458/79142/23545/526/4210/8517/149371/826/823/51100/65018…
GO:0035751	regulation of lysosomal lumen pH	29	-0.675926	-1.95776	0.000463817	0.0146042	0.0124966	2014	tags=52%, list=13%, signal=45%	3916/535/252839/440400/3920/537/10159/83985/5538/51382/9296/533/120892/2896/8804
GO:0002446	neutrophil mediated immunity	34	-0.648835	-1.93353	0.000470941	0.014735	0.0126085	1011	tags=32%, list=6%, signal=30%	4615/1776/64170/5724/54210/1991/84106/6813/6688/3684/2150
GO:0030490	maturation of SSU-rRNA	45	0.560623	1.90207	0.00047282	0.014735	0.0126085	1598	tags=38%, list=10%, signal=34%	153443/10199/9790/23160/55720/25926/79954/84294/55226/705/10171/83732/51077/92856/55813/57647/10885
GO:1903317	regulation of protein maturation	63	-0.545382	-1.83465	0.000475454	0.0147415	0.0126141	1915	tags=25%, list=12%, signal=22%	5621/6196/1522/6281/6659/4627/101/2161/5329/8530/120892/2619/58484/114769/5270/7057
GO:0060907	positive regulation of macrophage cytokine production	24	-0.691605	-1.91399	0.000484031	0.0149312	0.0127764	1999	tags=62%, list=12%, signal=55%	972/10859/24145/8767/29108/64127/7099/7805/5336/148022/4615/64170/5027/10417/3135
GO:1900180	regulation of protein localization to nucleus	135	0.416223	1.69537	0.000491864	0.0149491	0.0127917	2675	tags=33%, list=17%, signal=27%	387082/2033/29969/9531/7037/7175/23435/3716/9258/908/6950/705/7534/9500/25942/51569/999/4088/25937/6934/10574/80279/135644/3717/10155/4771/51366/51548/23607/1906/1736/5347/2932/10576/6794/10527/9451/11142/2147/8692/84455/5901/3630/94103
GO:0008217	regulation of blood pressure	176	-0.431484	-1.67749	0.000491989	0.0149491	0.0127917	1953	tags=19%, list=12%, signal=17%	154/155/4852/80852/387/151/1579/6196/1522/5742/1907/59/5025/8529/1359/2131/10159/1813/2149/8509/5443/83988/5724/1312/5973/84034/5023/59342/57085/8870/5021/133/2150/3043
GO:0030003	intracellular monoatomic cation homeostasis	476	-0.347439	-1.47211	0.000491707	0.0149491	0.0127917	3071	tags=28%, list=19%, signal=23%	23557/6556/527/5330/48/1815/9247/5594/567/654483/796/57130/5031/23516/5579/65010/169200/6522/3759/9498/10058/794/344905/1649/6262/3932/6786/1760/9104/487/808/6366/8614/468/779/84239/6781/79734/23241/3916/9777/729230/57419/375/5621/309/1534/858/535/4496/26504/3627/9114/5595/3708/2946/1230/252839/113235/1907/9187/4669/6548/2829/83959/8671/783/5336/440400/11151/23682/3920/11330/537/811/10159/3074/34…
GO:0032368	regulation of lipid transport	128	-0.458288	-1.713	0.000506474	0.0153126	0.0131028	2479	tags=25%, list=15%, signal=21%	56729/27166/21/5045/335/10162/4602/1407/1579/51499/4282/10062/344/5025/8529/1622/3553/7376/6256/4035/5443/1950/5027/8660/356/706/1601/2180/19/3690/654/7057
GO:0007035	vacuolar acidification	34	-0.646204	-1.92569	0.000525429	0.0157292	0.0134593	4318	tags=74%, list=27%, signal=54%	51606/1201/50617/245972/523/23312/23557/6556/527/3916/535/9114/252839/440400/3920/537/10159/23545/526/5538/51382/9296/533/2896/8804
GO:0032204	regulation of telomere maintenance	94	0.458943	1.76433	0.000523459	0.0157292	0.0134593	1986	tags=29%, list=12%, signal=25%	4609/54552/7528/86/79618/3183/908/546/55226/6950/7874/170506/54891/26277/140609/197370/54464/7157/4798/10574/54780/167227/2643/5073/51548/1736/51750
GO:0051251	positive regulation of lymphocyte activation	308	0.324766	1.47359	0.000543638	0.0161946	0.0138574	1324	tags=17%, list=8%, signal=16%	1236/5788/51176/1540/3575/3119/30011/29851/3112/3126/939/959/3329/3127/6504/1880/10125/6601/940/7037/10892/3559/3123/64332/86/5170/3105/3115/3566/8876/3111/55423/6777/4067/118460/7158/3117/283234/921/115650/6850/3606/941/55183/10808/6188/30009/9093/9092/55193/57162/7480
GO:0046131	pyrimidine ribonucleoside metabolic process	14	-0.777268	-1.90304	0.000556376	0.0163937	0.0140278	674	tags=29%, list=4%, signal=27%	60489/164668/27350/978
GO:0046133	pyrimidine ribonucleoside catabolic process	14	-0.777268	-1.90304	0.000556376	0.0163937	0.0140278	674	tags=29%, list=4%, signal=27%	60489/164668/27350/978
GO:0002562	somatic diversification of immune receptors via germline recombination within a single locus	60	0.515148	1.83419	0.000561114	0.0163937	0.0140278	1404	tags=32%, list=9%, signal=29%	5788/51176/64919/959/3329/7528/1235/940/7037/64332/118460/7158/55183/30009/9466/2956/80762/7374/3586
GO:0016444	somatic cell DNA recombination	60	0.515148	1.83419	0.000561114	0.0163937	0.0140278	1404	tags=32%, list=9%, signal=29%	5788/51176/64919/959/3329/7528/1235/940/7037/64332/118460/7158/55183/30009/9466/2956/80762/7374/3586
GO:0002396	MHC protein complex assembly	21	0.684329	1.92375	0.000572973	0.0165232	0.0141387	962	tags=43%, list=6%, signal=40%	3119/3112/3126/3127/3123/3105/3115/3111/3117
GO:0002501	peptide antigen assembly with MHC protein complex	21	0.684329	1.92375	0.000572973	0.0165232	0.0141387	962	tags=43%, list=6%, signal=40%	3119/3112/3126/3127/3123/3105/3115/3111/3117
GO:0002683	negative regulation of immune system process	465	-0.345596	-1.46211	0.000573703	0.0165232	0.0141387	2394	tags=23%, list=15%, signal=20%	25807/22933/2671/6693/115352/6366/5537/1051/8878/5045/4092/56834/3620/339390/335/84640/79037/10272/729230/79890/5621/8379/4321/4332/4282/5591/3142/10062/56927/3106/10077/2841/9173/84868/3134/301/11006/10457/3055/5987/64127/9306/8772/7099/10288/84885/7805/1050/2840/3824/79594/7940/84174/23151/684/1813/7376/55080/284194/100/727/11314/56833/4210/4940/3902/604/2876/6778/11027/695/9470/1524/5094/1845/…
GO:0030183	B cell differentiation	151	0.381009	1.58315	0.000612474	0.0175566	0.015023	1280	tags=17%, list=8%, signal=16%	5788/1540/930/939/2033/959/7528/973/1880/10892/64332/55619/678/285282/3688/974/3718/9678/6777/22806/3516/9452/2146/6850/7157/23228
GO:0099024	plasma membrane invagination	57	-0.559261	-1.85603	0.000616125	0.0175784	0.0150415	1919	tags=39%, list=12%, signal=34%	23616/55198/6845/3689/56907/375/387/4481/51411/5336/4627/8685/5879/11314/196527/199/2209/11031/19/3684/2150/7057
GO:0033559	unsaturated fatty acid metabolic process	107	-0.477803	-1.74479	0.000637169	0.0180938	0.0154826	2279	tags=28%, list=14%, signal=24%	64834/873/4259/10005/747/215/2166/1579/4282/5742/2946/1907/6319/80142/3992/8529/3553/8644/6916/79993/1572/7132/2876/1312/2879/2950/239/1545/5730/2944
GO:0062208	positive regulation of pattern recognition receptor signaling pathway	59	-0.556083	-1.86065	0.000697091	0.0197034	0.0168599	2938	tags=46%, list=18%, signal=38%	55601/3430/57590/353376/7096/56919/51296/3303/10062/115362/5599/55577/91543/7099/5336/4615/25921/695/1535/4814/10211/121260/285852/929/57864/2150/8638
GO:0090026	positive regulation of monocyte chemotaxis	20	-0.715473	-1.89422	0.000729374	0.0205204	0.017559	2113	tags=60%, list=13%, signal=52%	158747/284340/10488/729230/3627/1230/7941/196527/1524/199/2358/6352
GO:0030203	glycosaminoglycan metabolic process	105	-0.477903	-1.73881	0.00074855	0.0209629	0.0179376	2983	tags=37%, list=19%, signal=30%	8372/6448/4166/1213/10678/3340/3423/2990/23553/26035/8702/2651/113189/22856/2720/11046/92126/4669/6484/3425/126792/2131/3553/3074/6483/27087/8509/55501/1950/3700/10402/2799/9435/51363/10855/10057/2517/166012/7130
GO:0002283	neutrophil activation involved in immune response	19	-0.756726	-1.98138	0.000753737	0.0210113	0.0179791	1011	tags=53%, list=6%, signal=49%	4615/1776/11027/2207/5724/7305/84106/6813/6688/3684
GO:2000403	positive regulation of lymphocyte migration	42	-0.591595	-1.85667	0.00076401	0.021104	0.0180584	2373	tags=36%, list=15%, signal=31%	6693/6366/729230/387/83692/3627/29108/8772/11151/199/101/430/6348/6352/3690
GO:0045123	cellular extravasation	72	-0.517904	-1.77192	0.000761636	0.021104	0.0180584	2473	tags=39%, list=15%, signal=33%	83483/6693/1399/3683/6366/729230/64083/4267/83692/11035/8772/2526/6484/2650/2131/3383/83700/6402/5724/1524/101/2811/9435/140885/683/1991/6403/80310
GO:0070646	protein modification by small protein removal	103	0.436401	1.72157	0.000772283	0.021236	0.0181714	2317	tags=28%, list=14%, signal=24%	8287/1540/57559/25862/54726/10010/84132/54764/26054/8975/7398/9097/7375/64854/57478/7874/57602/23326/23032/10213/9099/4287/11274/26168/9101/8665/10600/8314/10208
GO:0070613	regulation of protein processing	60	-0.54271	-1.82249	0.000780721	0.0213713	0.0182871	1915	tags=25%, list=12%, signal=22%	5621/6196/1522/6281/4627/101/2161/5329/8530/120892/2619/58484/114769/5270/7057
GO:0007034	vacuolar transport	157	-0.426705	-1.63342	0.000784893	0.0213892	0.0183024	3139	tags=39%, list=20%, signal=32%	55207/23557/411/137492/51332/6845/10239/151636/23585/388/9179/23163/25930/57617/8878/79666/51510/3916/6272/154/55823/84315/950/29082/3303/9114/4734/30845/22898/7251/3988/9842/80700/7805/51160/51534/4864/5119/55850/81609/7415/3920/128866/7879/27183/79720/51271/79158/23230/4035/8943/65018/64089/10490/8031/5660/3482/219931/120892/2896/79156
GO:0045730	respiratory burst	34	-0.63645	-1.89662	0.00080573	0.021859	0.0187044	1438	tags=38%, list=9%, signal=35%	64581/3055/3988/1536/5879/56833/4689/653361/5880/6280/4353/1535/2896
GO:0006066	alcohol metabolic process	345	-0.354063	-1.46618	0.000813015	0.0219586	0.0187897	2999	tags=23%, list=19%, signal=19%	3632/37/55825/10654/5031/3418/11315/2584/339761/54206/120227/79087/199857/50/1576/1583/4142/23729/6818/2230/54344/2235/79868/2224/55902/27284/346606/335/10162/22845/51635/91734/6720/157506/10901/4779/1727/949/3988/6822/79947/2539/9784/4864/1050/8818/5336/55190/9526/8574/79644/8644/3705/10613/51109/3613/217/5724/2330/57104/51573/10577/5341/6646/11165/1609/27235/2710/10449/2672/114879/1601/19/1593/…
GO:0048388	endosomal lumen acidification	14	-0.765986	-1.87542	0.000832743	0.0223919	0.0191605	1807	tags=64%, list=11%, signal=57%	535/252839/440400/537/10159/51382/9296/356/533
GO:0040037	negative regulation of fibroblast growth factor receptor signaling pathway	18	-0.711299	-1.84084	0.000868309	0.0231443	0.0198043	776	tags=39%, list=5%, signal=37%	387914/90993/81848/80199/10253/55959/7057
GO:0032602	chemokine production	91	-0.487737	-1.74307	0.00086834	0.0231443	0.0198043	1723	tags=30%, list=11%, signal=27%	4282/9173/84868/2867/11006/29108/64581/64127/7099/79594/148022/4615/3553/3458/9314/727/64170/4210/4940/199/54210/7292/140885/1991/2950/2150/1958
GO:2001057	reactive nitrogen species metabolic process	74	-0.507614	-1.75556	0.000890171	0.0235199	0.0201256	1451	tags=27%, list=9%, signal=25%	1727/64581/5025/7099/8655/148022/3553/3458/9314/5879/5311/2644/1728/1524/8570/706/2717/140885/1545/3043
GO:0022409	positive regulation of cell-cell adhesion	309	0.320783	1.45639	0.000887851	0.0235199	0.0201256	1269	tags=16%, list=8%, signal=15%	1236/5788/51176/1540/3575/3119/29851/960/3112/3126/939/959/3329/3127/6504/10125/6601/2113/940/7037/10892/3559/3123/64332/86/5170/3105/3716/7124/3115/3566/8876/3111/55423/6777/4067/3117/283234/921/115650/6850/3606/941/10808/6188/8013/9093/9092/55193
GO:0006216	cytidine catabolic process	12	-0.787977	-1.84362	0.000931133	0.0241816	0.0206918	674	tags=33%, list=4%, signal=32%	60489/164668/27350/978
GO:0009972	cytidine deamination	12	-0.787977	-1.84362	0.000931133	0.0241816	0.0206918	674	tags=33%, list=4%, signal=32%	60489/164668/27350/978
GO:0046087	cytidine metabolic process	12	-0.787977	-1.84362	0.000931133	0.0241816	0.0206918	674	tags=33%, list=4%, signal=32%	60489/164668/27350/978
GO:0050853	B cell receptor signaling pathway	58	0.506322	1.79467	0.000923454	0.0241816	0.0206918	1280	tags=28%, list=8%, signal=25%	5788/1493/930/27086/973/3702/6654/64332/640/89857/55024/4790/974/4067/6850/23228
GO:0006576	biogenic amine metabolic process	93	-0.485588	-1.74437	0.000961914	0.0244322	0.0209063	3845	tags=41%, list=24%, signal=31%	3642/6531/259307/314/9365/285671/27163/6999/6723/538/5153/340562/1815/9464/11315/2034/3689/6818/4953/3620/27284/136319/4128/112483/3176/1813/6611/169355/4947/217/51573/1312/4946/8942/6303/54498/3684/6622
GO:0032611	interleukin-1 beta production	89	-0.477155	-1.70216	0.000968925	0.0244322	0.0209063	2068	tags=38%, list=13%, signal=33%	6774/28964/335/8767/10626/2693/115362/11006/29108/64581/64127/7099/1992/4615/3458/1903/2149/4210/5027/11027/1524/945/55655/140885/91662/51311/6348/7305/2950/58484/114769/5004/2150/1958
GO:0032651	regulation of interleukin-1 beta production	89	-0.477155	-1.70216	0.000968925	0.0244322	0.0209063	2068	tags=38%, list=13%, signal=33%	6774/28964/335/8767/10626/2693/115362/11006/29108/64581/64127/7099/1992/4615/3458/1903/2149/4210/5027/11027/1524/945/55655/140885/91662/51311/6348/7305/2950/58484/114769/5004/2150/1958
GO:0009451	RNA modification	141	0.398272	1.63637	0.000954193	0.0244322	0.0209063	2312	tags=30%, list=14%, signal=26%	6634/79693/51106/55695/79979/91801/127253/339175/57721/9530/64118/11062/55226/29081/11180/80324/8731/56339/441250/54974/23091/54517/55250/10436/155435/64216/221120/55152/51654/221078/27079/81890/83448/5073/26610/51605/1736/55798/51091/55253/6894/4839
GO:0000724	double-strand break repair via homologous recombination	133	0.397278	1.62197	0.000959913	0.0244322	0.0209063	2003	tags=23%, list=13%, signal=21%	125150/5885/7528/54799/5965/7486/86/80314/2073/4172/22891/51588/6421/7158/197370/23613/92797/55183/672/57634/54780/64710/10213/7334/10635/9401/51548/8089/51659/51750/26168
GO:0006402	mRNA catabolic process	214	0.342897	1.50873	0.00096403	0.0244322	0.0209063	2779	tags=29%, list=17%, signal=24%	8313/65110/10767/3658/7812/10140/9698/678/84186/23435/87178/3183/8148/23658/29883/57721/9924/23404/51154/5578/56829/170506/51588/79048/118460/56339/23016/2332/3646/54464/57055/4076/4343/155435/4850/10957/1660/5393/167227/90806/10492/57690/11340/9967/5073/84069/2935/3304/8087/59284/54915/56915/83594/10949/91875/27327/342618/1994/10644/399664/22916/55095
GO:0050727	regulation of inflammatory response	357	-0.349415	-1.44724	0.00095742	0.0244322	0.0209063	2461	tags=25%, list=15%, signal=22%	204801/136/25807/6693/22904/2137/4142/23729/1051/747/5045/6774/3620/28964/335/10162/729230/4318/2693/10062/3600/9173/301/2867/29108/837/3055/64127/7099/54093/1050/2840/5336/313/4615/3553/55527/5598/3458/9314/100/1776/56833/4210/5008/7941/975/604/7132/653361/2876/6279/695/6280/284207/79626/118788/101/7538/89790/2358/2161/2209/55655/7292/4258/79651/4814/8530/140885/683/91662/1991/2268/6348/9021/241…
GO:0002922	positive regulation of humoral immune response	20	0.673193	1.87334	0.000982217	0.024665	0.0211055	1652	tags=35%, list=10%, signal=31%	1236/5788/7124/2208/25818/3263/7784
GO:1903510	mucopolysaccharide metabolic process	86	-0.497079	-1.75863	0.000998297	0.0249657	0.0213627	2983	tags=41%, list=19%, signal=33%	8372/4166/1213/10678/3340/3423/2990/23553/26035/8702/113189/22856/2720/11046/92126/4669/6484/3425/126792/2131/3553/3074/6483/8509/55501/1950/3700/10402/2799/9435/51363/10855/10057/166012/7130
GO:0032731	positive regulation of interleukin-1 beta production	58	-0.548062	-1.82549	0.00100501	0.0250306	0.0214183	2068	tags=38%, list=13%, signal=33%	6774/8767/10626/115362/29108/64581/64127/7099/4615/3458/4210/5027/11027/55655/91662/51311/6348/7305/58484/5004/2150/1958
GO:1903312	negative regulation of mRNA metabolic process	80	0.460026	1.73499	0.00104282	0.0258662	0.0221333	1658	tags=22%, list=10%, signal=20%	8313/65110/1859/3658/7812/10140/23435/3183/8148/9530/27316/79048/2332/57055/1660/90806/10492/9967
GO:1905953	negative regulation of lipid localization	45	-0.576895	-1.81752	0.00105145	0.0259743	0.0222258	1855	tags=29%, list=12%, signal=26%	1407/10062/344/8529/7376/1950/8660/57104/706/19/3690/51099/7057
GO:0002693	positive regulation of cellular extravasation	18	-0.707294	-1.83048	0.00105605	0.0259822	0.0222326	2473	tags=56%, list=15%, signal=47%	83483/729230/4267/83692/8772/3383/83700/5724/101/80310
GO:0140718	facultative heterochromatin formation	41	0.544957	1.81161	0.00110046	0.0269656	0.0230741	1898	tags=32%, list=12%, signal=28%	4609/1859/23512/54737/80063/2146/83852/84456/1788/3070/1786/10155/11176
GO:0035358	regulation of peroxisome proliferator activated receptor signaling pathway	14	0.74421	1.87703	0.00115682	0.0280262	0.0239816	1045	tags=21%, list=7%, signal=20%	440503/55252/5740
GO:0002703	regulation of leukocyte mediated immunity	229	-0.385361	-1.54174	0.00115683	0.0280262	0.0239816	1577	tags=24%, list=10%, signal=22%	3106/84868/3134/11006/91543/64581/11035/64127/7454/8772/7099/10666/54440/23529/5817/3824/5336/2242/148022/8807/3553/684/3383/909/1776/11314/3902/975/5027/604/6778/5880/695/5724/1524/54795/8417/2209/7292/121260/2268/912/3135/7305/8741/84106/6813/3821/9846/6688/3684/3820/2150/117157/11126/3805
GO:0007159	leukocyte cell-cell adhesion	390	0.303456	1.41431	0.00115757	0.0280262	0.0239816	1763	tags=19%, list=11%, signal=17%	1236/5788/51176/1540/3575/1493/3119/29851/960/3112/3126/939/959/3329/3127/6504/10125/6601/2113/940/7037/10892/3559/3123/64332/55824/86/5170/3105/7124/64116/3115/3566/3688/8876/3111/55423/6404/3718/6777/4067/3117/283234/921/50512/115650/6850/3606/941/10808/6188/8013/30009/9093/9092/80762/55193/57162/3659/7480/7430/3586/3958/6370/942/3707/84807/7784/399/4907/6541/8289/3717/65125
GO:0080164	regulation of nitric oxide metabolic process	56	-0.542357	-1.79201	0.00119678	0.0287605	0.02461	1438	tags=30%, list=9%, signal=28%	64581/5025/7099/8655/148022/3553/3458/9314/5879/5311/2644/1524/8570/706/2717/140885/3043
GO:0046209	nitric oxide metabolic process	73	-0.512823	-1.76183	0.00119737	0.0287605	0.02461	1451	tags=27%, list=9%, signal=25%	1727/64581/5025/7099/8655/148022/3553/3458/9314/5879/5311/2644/1728/1524/8570/706/2717/140885/1545/3043
GO:0071731	response to nitric oxide	18	0.699538	1.89125	0.00124518	0.0297913	0.025492	543	tags=22%, list=3%, signal=21%	1236/2308/4548/8837
GO:0009119	ribonucleoside metabolic process	31	-0.631142	-1.83824	0.00125233	0.0298448	0.0255378	975	tags=29%, list=6%, signal=27%	23463/100/60489/22875/56952/164668/27350/5729/978
GO:0051054	positive regulation of DNA metabolic process	268	0.322414	1.44758	0.00126708	0.0300784	0.0257376	2049	tags=21%, list=13%, signal=18%	5788/4609/7528/1027/54799/998/6601/940/54726/7037/7486/86/79618/7124/908/546/6950/80314/7398/11177/7874/170506/51588/118460/54891/7158/26277/140609/3326/55183/11232/6188/25849/30009/672/55193/4798/57634/23175/10574/1660/2643/2070/7334/8289/5073/10635/2185/10155/51548/8089/1736/51750/10926/11124
GO:0061013	regulation of mRNA catabolic process	169	0.365161	1.55546	0.00127871	0.0302363	0.0258728	1761	tags=22%, list=11%, signal=20%	8313/65110/3658/7812/10140/9698/678/23435/87178/3183/8148/29883/57721/9924/23404/5578/56829/170506/51588/79048/56339/23016/2332/57055/4076/4343/155435/4850/1660/5393/167227/90806/10492/57690/11340/9967/5073/84069
GO:0006401	RNA catabolic process	256	0.319997	1.4277	0.00130463	0.0307295	0.0262948	2779	tags=29%, list=17%, signal=24%	8313/65110/10767/3658/7812/10140/9698/80335/678/246243/84186/23435/146857/87178/3183/8148/23658/29883/57721/9924/23404/51154/5578/56829/170506/55596/51588/79048/118460/56339/23016/2332/3646/54464/57055/4076/4343/155435/6037/4850/10957/1660/51013/5393/167227/115752/90806/10492/57690/11340/9967/5073/84069/2935/3304/1736/79621/8087/23405/59284/54915/56915/83594/10949/91875/27327/342618/1994/10644/84…
GO:0002886	regulation of myeloid leukocyte mediated immunity	53	-0.561482	-1.8272	0.00131076	0.0307548	0.0263165	1085	tags=32%, list=7%, signal=30%	2242/148022/1776/11314/5880/695/5724/1524/2209/2268/7305/84106/6813/9846/6688/3684/2150
GO:0022904	respiratory electron transport chain	96	-0.466665	-1.68224	0.00133341	0.0310464	0.026566	3570	tags=39%, list=22%, signal=30%	2819/83943/79751/10514/7384/4715/1347/11315/7386/1355/54205/7385/4702/4708/1327/4714/4716/1329/1337/4725/2108/4694/1351/4731/51103/10165/891/374291/4700/6391/7388/9167/65018/440567/10891/9997/6622
GO:0006633	fatty acid biosynthetic process	146	-0.431824	-1.63812	0.00133317	0.0310464	0.026566	2393	tags=25%, list=15%, signal=21%	9104/22933/23417/1576/64834/873/55902/215/4282/10062/344/5742/2946/1907/6319/80142/3992/11057/122970/3553/5564/7376/23352/8644/10613/6916/79993/5565/2879/23205/2948/58526/2950/239/5730/2944
GO:0010878	cholesterol storage	23	-0.675494	-1.84826	0.00136197	0.0315905	0.0270315	1673	tags=43%, list=10%, signal=39%	10062/4481/949/3988/4864/7376/10938/10577/6646/19
GO:1901136	carbohydrate derivative catabolic process	252	-0.387737	-1.56219	0.00136905	0.031634	0.0270687	2729	tags=30%, list=17%, signal=25%	11182/2584/5230/51733/3423/2990/55741/51341/23553/56953/23417/57089/22978/2519/215/5236/6774/28964/4121/402/4321/9759/23583/950/2720/2027/283927/55577/4669/3988/1807/5141/441531/131870/8671/3704/4126/55190/3425/313/3074/4668/3458/100/6521/5027/26270/4245/55526/60489/695/22875/164668/4758/2799/2581/27350/5973/2717/3101/285362/11165/79873/80896/2597/1890/10855/7351/2760/8870/2517/1471/2203/216/3099…
GO:0031348	negative regulation of defense response	237	-0.379507	-1.52099	0.00137828	0.0317265	0.0271479	2117	tags=24%, list=13%, signal=21%	22978/5045/6774/28964/335/84640/10162/4321/2693/10062/3106/84868/3134/3055/64127/23005/2840/3824/79594/313/55527/5598/1813/9314/7376/100/56833/4210/4940/7132/2876/79102/284207/9470/5094/79626/7538/89790/2358/9636/79651/8530/140885/11213/91662/6773/1991/2268/9021/3135/2950/8870/3821/2896/9111/3805/7130
GO:0001510	RNA methylation	64	0.481181	1.74896	0.00138873	0.0318465	0.0272506	2312	tags=33%, list=14%, signal=28%	6634/51106/55695/79979/91801/127253/339175/57721/29081/11180/8731/56339/23091/10436/64216/55152/221078/51605/55798/6894/4839
GO:0070293	renal absorption	33	-0.619529	-1.83705	0.00144136	0.0329292	0.028177	1206	tags=12%, list=8%, signal=11%	6523/8644/1312/3043
GO:0006631	fatty acid metabolic process	365	-0.354478	-1.47232	0.00145046	0.033013	0.0282487	2626	tags=23%, list=16%, signal=19%	1553/57406/80025/549/28965/3295/114757/9104/22933/23417/1891/1576/64834/873/4259/3028/10005/747/5165/11313/55902/215/5577/2166/8443/1376/28976/2693/83667/1579/4282/6720/10062/344/5742/2946/2108/283927/1907/376497/6319/3988/80142/3992/11057/8529/122970/1622/313/3553/5564/7376/23352/8644/10613/79602/6916/79993/1572/79746/5565/7132/2876/8660/3030/1312/2879/3032/23205/2948/51094/10449/58526/241/2950/…
GO:0002250	adaptive immune response	445	0.283333	1.33716	0.00149174	0.0338257	0.0289442	1195	tags=16%, list=7%, signal=15%	5788/51176/50852/3575/1493/2205/930/3119/917/440275/3112/3126/939/8832/959/639/3329/973/3127/3702/6504/1880/1235/940/196/7037/10892/3123/64332/23495/55824/3107/151888/5133/89857/3105/3716/54941/7124/2208/3115/7248/3566/974/3111/27040/3662/3718/4063/814/51752/634/4067/6885/118460/7158/3117/913/115650/6850/3606/941/55183/11026/64167/720/30009/9466/2956
GO:0002449	lymphocyte mediated immunity	278	-0.365071	-1.47947	0.00153354	0.0346444	0.0296447	1577	tags=22%, list=10%, signal=20%	3106/2794/84868/3134/11006/732/91543/11035/64127/7454/8772/10666/54440/23529/5817/4352/3824/84174/11151/713/8807/4615/3553/3383/909/727/64170/3902/975/5027/2212/604/6778/10538/2207/695/10384/127544/11118/54795/9103/8417/2209/7292/1512/3560/51311/5551/121260/912/3135/8741/57823/3821/4818/202309/3820/3811/3002/117157/11126/3805
GO:2001252	positive regulation of chromosome organization	98	0.435727	1.69869	0.00154243	0.0347161	0.0297061	2538	tags=33%, list=16%, signal=28%	5885/7528/86/79618/54737/7175/908/546/6950/170506/80063/54891/26277/140609/83852/4926/699/4798/10574/2643/5073/10155/51548/1736/51750/10576/10592/1663/29781/2966/64151/3178
GO:0060263	regulation of respiratory burst	16	-0.749844	-1.87565	0.0015755	0.0349126	0.0298742	1438	tags=44%, list=9%, signal=40%	64581/5879/56833/653361/5880/6280/2896
GO:0032891	negative regulation of organic acid transport	23	-0.671635	-1.8377	0.00157989	0.0349126	0.0298742	1187	tags=26%, list=7%, signal=24%	5999/8529/8660/5997/124935/7057
GO:0045987	positive regulation of smooth muscle contraction	27	-0.641346	-1.83228	0.00156923	0.0349126	0.0298742	2240	tags=41%, list=14%, signal=35%	6865/387/2693/151/1907/100/2149/5724/60675/2017/5021
GO:0016052	carbohydrate catabolic process	149	-0.423815	-1.61223	0.00157906	0.0349126	0.0298742	2072	tags=26%, list=13%, signal=23%	5236/6774/28964/402/5261/279/9759/950/2720/2027/3988/5509/2526/23324/8972/441531/8671/4126/132158/3074/4125/4668/3458/6521/5027/55526/4758/5834/3101/2597/5836/2710/7351/2760/8870/2203/2548/5226/3099
GO:0030099	myeloid cell differentiation	385	-0.348052	-1.45141	0.00156798	0.0349126	0.0298742	2740	tags=27%, list=17%, signal=23%	2739/54997/169200/81570/6522/2034/7048/29127/22985/64783/10935/146433/51341/3202/22904/1051/25979/135228/2235/56834/6774/51510/7049/4602/10272/4318/149233/9646/3394/920/2038/129138/5591/3303/79705/3600/7704/9173/1230/6005/11006/4669/55170/3988/8772/7099/79576/8761/2539/139716/1050/9770/54790/4352/4090/28962/2242/4627/6886/537/4615/3059/3148/3458/2313/27102/10519/6521/975/604/10538/842/7030/5880/2…
GO:0072378	blood coagulation, fibrin clot formation	15	-0.761584	-1.8727	0.00160601	0.0349863	0.0299373	463	tags=33%, list=3%, signal=32%	2811/2161/3690/2162/2815
GO:0045058	T cell selection	53	0.507541	1.78681	0.00159709	0.0349863	0.0299373	1186	tags=21%, list=7%, signal=19%	1236/5788/1540/917/64919/940/3716/3662/4063/6850/30009
GO:0031663	lipopolysaccharide-mediated signaling pathway	54	-0.542691	-1.77894	0.00160169	0.0349863	0.0299373	1999	tags=35%, list=12%, signal=31%	8767/4282/5595/949/3055/7099/23643/5336/148022/85363/4615/11027/3656/5724/9450/929/114769/10221/654
GO:0032677	regulation of interleukin-8 production	76	-0.49986	-1.72957	0.00161024	0.0349863	0.0299373	1708	tags=41%, list=11%, signal=37%	7100/11315/3965/1649/7096/6774/3303/408/5861/301/2867/29108/64581/64127/8772/7099/23005/4615/3553/2658/9314/2149/11027/307/945/84632/51311/1991/929/2219/2150
GO:1903034	regulation of response to wounding	160	-0.419071	-1.61161	0.00161201	0.0349863	0.0299373	2484	tags=26%, list=16%, signal=22%	64094/5802/65078/149461/7103/2137/928/135228/6774/28964/9076/56963/150/5154/5604/301/64581/79001/4921/5605/22915/6484/9314/2149/7035/196527/22875/89790/2811/2161/5329/1839/10855/84034/2896/5270/239/2150/5055/5627/7391/7057
GO:0061844	antimicrobial humoral immune response mediated by antimicrobial peptide	70	-0.504562	-1.72021	0.00163761	0.0354156	0.0303046	1779	tags=19%, list=11%, signal=17%	5225/3627/283/64127/6280/2597/1991/6283/10578/5196/6039/5473/5197
GO:0072110	glomerular mesangial cell proliferation	11	-0.813211	-1.87728	0.00164992	0.0355551	0.030424	289	tags=36%, list=2%, signal=36%	5159/3690/80310/1958
GO:1905952	regulation of lipid localization	153	-0.421569	-1.60872	0.00166443	0.0357411	0.0305831	2116	tags=22%, list=13%, signal=19%	5045/335/10162/4602/1407/1579/51499/4282/10062/344/4481/949/5025/8529/1622/3553/7376/6256/4035/5443/1950/5027/8660/10938/57104/356/706/1601/2180/19/3690/51099/654/7057
GO:0000725	recombinational repair	135	0.391063	1.59289	0.00167404	0.0358209	0.0306514	2003	tags=23%, list=13%, signal=20%	125150/5885/7528/54799/5965/7486/86/80314/2073/4172/22891/51588/6421/7158/197370/23613/92797/55183/672/57634/54780/64710/10213/7334/10635/9401/51548/8089/51659/51750/26168
GO:0032642	regulation of chemokine production	90	-0.477539	-1.70905	0.00169333	0.0361066	0.0308959	1723	tags=29%, list=11%, signal=26%	4282/9173/84868/2867/11006/29108/64581/64127/7099/79594/148022/4615/3553/3458/9314/727/64170/4210/4940/199/7292/140885/1991/2950/2150/1958
GO:0045429	positive regulation of nitric oxide biosynthetic process	36	-0.59114	-1.79619	0.00171304	0.0363991	0.0311461	1438	tags=25%, list=9%, signal=23%	64581/5025/7099/148022/3553/3458/9314/5311/3043
GO:1902373	negative regulation of mRNA catabolic process	64	0.469558	1.70672	0.00173283	0.036564	0.0312873	1658	tags=23%, list=10%, signal=21%	8313/65110/3658/7812/10140/23435/3183/8148/79048/2332/57055/1660/90806/10492/9967
GO:0006900	vesicle budding from membrane	78	-0.479801	-1.66453	0.00173278	0.036564	0.0312873	3283	tags=46%, list=20%, signal=37%	8301/25956/1176/54874/10483/6399/8729/51128/10239/83696/5537/5584/55204/51510/64083/128637/29082/5861/1453/6281/51693/122553/1173/8724/128866/7879/27183/9871/126003/5027/8943/27095/58485/26052/56681/27141
GO:0000723	telomere maintenance	139	0.384349	1.57053	0.00180583	0.0378416	0.0323805	1986	tags=24%, list=12%, signal=22%	4609/54552/7528/7486/86/79618/3183/908/546/55226/6950/22891/7874/170506/152485/6672/54891/26277/140609/3326/197370/55183/54464/7157/4798/10574/54780/167227/2643/5073/9401/51548/1736/51750
GO:0002758	innate immune response-activating signaling pathway	244	-0.380539	-1.52795	0.00180287	0.0378416	0.0323805	1761	tags=23%, list=11%, signal=21%	1147/5591/3303/10062/115362/56927/5599/84868/55577/2867/91543/29108/64581/4669/3055/64127/93978/7099/84885/23643/3824/5336/23151/148022/4615/25921/84282/11314/4210/4940/11027/6279/695/6280/3656/5094/118788/1520/1535/4814/11213/10211/51311/121260/285852/2672/7305/58484/26253/929/3821/146722/57864/9111/2219/2150/8638
GO:0009308	amine metabolic process	112	-0.457301	-1.68809	0.00182429	0.0380969	0.032599	3845	tags=39%, list=24%, signal=30%	3642/6531/259307/314/9365/285671/27163/6999/6723/538/5153/340562/1815/29958/8639/9464/11315/2034/3689/635/6818/4953/3620/27284/136319/4128/23446/112483/3176/1813/6611/169355/10295/4947/217/51573/9056/1312/4946/8942/6303/54498/3684/6622
GO:0002688	regulation of leukocyte chemotaxis	111	-0.456557	-1.67736	0.00184532	0.0384041	0.0328618	2459	tags=31%, list=15%, signal=26%	7060/146433/6366/7423/10488/729230/79890/3627/4282/5595/2841/1230/1907/64127/811/5879/727/56833/83700/7941/5880/196527/1524/199/2358/728/683/1843/6348/6352/4354/2150/7130/7057
GO:0007620	copulation	18	-0.685529	-1.77415	0.00187097	0.0384118	0.0328684	1376	tags=28%, list=9%, signal=25%	6532/100/5023/5270/5021
GO:0032755	positive regulation of interleukin-6 production	92	-0.469223	-1.6849	0.00186141	0.0384118	0.0328684	1457	tags=28%, list=9%, signal=26%	29108/64581/64127/7099/54093/10288/400709/5336/148022/4615/3553/3458/2149/64170/5027/11027/695/5724/199/55122/7292/1535/10417/51311/7305/2150
GO:0045582	positive regulation of T cell differentiation	114	0.409346	1.61903	0.00186701	0.0384118	0.0328684	1747	tags=23%, list=11%, signal=20%	5788/51176/1540/3575/939/10125/6601/10892/3559/3123/64332/86/3566/8876/6777/6850/3606/941/9092/55193/7480/942/3707/84807/399/8289
GO:0015711	organic anion transport	421	-0.344013	-1.4421	0.00185862	0.0384118	0.0328684	3656	tags=27%, list=23%, signal=21%	10550/10755/55630/55244/785/347734/285641/79751/6533/56923/8501/6573/54407/2550/292/9429/123/5465/291/3764/151473/81855/6556/11136/7439/1815/23516/2181/65010/6530/11182/6522/9498/6582/2352/6583/28231/59272/284427/28965/120103/54716/6509/83758/124565/56262/215/624/51228/81031/1376/9152/1579/4282/9673/283375/9121/9197/11046/6005/113235/80736/5025/10165/376497/6532/83959/153201/8671/5999/8529/123096…
GO:0014910	regulation of smooth muscle cell migration	63	-0.516895	-1.73882	0.00192065	0.039167	0.0335146	1642	tags=27%, list=10%, signal=24%	9510/4303/5154/80005/4921/7099/11057/4035/199/5159/6282/6352/3690/80310/10221/8829/1545
GO:0050852	T cell receptor signaling pathway	131	0.392396	1.59977	0.00191781	0.039167	0.0335146	1141	tags=17%, list=7%, signal=16%	1236/5788/1540/50852/1493/3119/917/3702/940/5142/10892/3783/3123/64332/3105/3115/27040/634/6885/25800/11120/6188
GO:0031664	regulation of lipopolysaccharide-mediated signaling pathway	25	-0.660622	-1.86053	0.00193233	0.0392734	0.0336057	1723	tags=36%, list=11%, signal=32%	4282/23643/85363/11027/9450/929/114769/10221/654
GO:0043277	apoptotic cell clearance	47	-0.577925	-1.84111	0.00196251	0.039754	0.0340169	1994	tags=30%, list=12%, signal=26%	80208/729230/10062/301/949/8685/5879/4035/375033/7305/146722/3690/2219/7057
GO:0006346	DNA methylation-dependent heterochromatin formation	28	0.64929	1.94858	0.00196951	0.0397632	0.0340248	1795	tags=36%, list=11%, signal=32%	4609/1859/54737/80063/83852/84456/1788/3070/1786/10155
GO:0035930	corticosteroid hormone secretion	18	-0.683107	-1.76788	0.00199675	0.0401796	0.0343811	796	tags=28%, list=5%, signal=26%	1407/5443/706/1601/654
GO:0032682	negative regulation of chemokine production	21	-0.689301	-1.84852	0.00203876	0.0408896	0.0349886	1481	tags=43%, list=9%, signal=39%	11006/79594/9314/4210/4940/140885/1991/2950/2150
GO:0010466	negative regulation of peptidase activity	119	-0.445192	-1.63712	0.00204889	0.0409576	0.0350468	1242	tags=15%, list=8%, signal=14%	6195/55031/1992/9314/4035/2876/6478/5329/2597/8530/10049/114769/1471/5270/1475/5055/6622/7057
GO:0002679	respiratory burst involved in defense response	15	-0.7519	-1.84888	0.00206002	0.0410451	0.0351217	1379	tags=47%, list=9%, signal=43%	3055/3988/56833/653361/6280/4353/2896
GO:0006091	generation of precursor metabolites and energy	434	-0.338425	-1.42546	0.00210108	0.0417263	0.0357046	3319	tags=29%, list=21%, signal=23%	10202/538/10514/5465/291/6472/7384/5571/9572/6715/51079/48/80219/37/29958/4715/1347/64223/10105/3418/11315/11182/2584/5230/65084/7386/80025/1355/51341/27166/3155/51022/54205/50/23729/4835/2642/2230/7385/2235/4702/55902/215/5236/6774/3620/5260/28964/4199/5447/402/155/3588/5261/9650/4708/1327/4714/1534/387/9759/4716/1329/1337/4725/2632/2027/2108/4694/1351/4731/51103/10165/3988/891/374291/1536/5509/…
GO:0006612	protein targeting to membrane	101	-0.461167	-1.66362	0.00211166	0.0417999	0.0357676	2348	tags=31%, list=15%, signal=26%	51125/5584/55625/56947/3753/5621/29927/64422/29082/9344/1020/6747/2664/4666/84885/85377/6449/64374/23463/128866/79720/10519/11231/2040/653361/29800/51304/8266/90522/8851/3684
GO:0050886	endocrine process	90	-0.470934	-1.68542	0.00211999	0.0418286	0.0357921	2585	tags=27%, list=16%, signal=22%	59272/56729/5125/6865/9727/1407/387/6196/1522/1907/51762/80223/1359/3553/10159/2149/8509/5443/1312/706/1601/5021/2150/654
GO:0002221	pattern recognition receptor signaling pathway	226	-0.373995	-1.49105	0.00216411	0.0425609	0.0364187	3143	tags=33%, list=20%, signal=27%	3764/9572/6714/63906/84243/55601/55198/7100/25827/3430/409/57590/81570/353376/5802/22933/7096/115352/5537/56919/8878/51296/8767/1147/5591/3303/10062/115362/56927/5599/84868/55577/2867/91543/29108/4669/64127/7099/84885/23643/5336/23151/148022/4615/25921/84282/11314/4210/4940/11027/6279/695/6280/3656/5094/118788/1520/1535/4814/11213/10211/51311/121260/285852/2672/58484/26253/929/146722/57864/9111/2…
GO:0015695	organic cation transport	60	-0.519866	-1.74577	0.00220256	0.0431772	0.0369461	2733	tags=50%, list=17%, signal=42%	11255/60/60386/6397/1392/6531/5174/55244/148641/54407/6530/6582/6583/6865/55315/23446/2693/151/140/150/6005/80736/10928/146802/6539/1312/6584/788/5021/6622
GO:0019646	aerobic electron transport chain	73	-0.496225	-1.70481	0.00226416	0.0442422	0.0378574	2885	tags=37%, list=18%, signal=30%	4715/1347/11315/7386/1355/54205/7385/4702/4708/1327/4714/4716/1329/1337/4725/4694/1351/4731/51103/374291/4700/6391/7388/9167/65018/440567/6622
GO:0050857	positive regulation of antigen receptor-mediated signaling pathway	23	0.676443	1.95951	0.00229777	0.0445761	0.0381431	296	tags=26%, list=2%, signal=26%	1236/5788/1540/50852/27086/3783
GO:2000191	regulation of fatty acid transport	29	-0.635521	-1.84073	0.0023072	0.0445761	0.0381431	1809	tags=31%, list=11%, signal=28%	1579/4282/5025/8529/3553/5027/8660/2180/7057
GO:0045933	positive regulation of muscle contraction	43	-0.569065	-1.78575	0.00231098	0.0445761	0.0381431	2585	tags=37%, list=16%, signal=31%	59272/487/6865/779/387/2693/151/1907/9446/100/2149/5724/5997/60675/2017/5021
GO:0032637	interleukin-8 production	77	-0.497054	-1.72174	0.00232069	0.0445761	0.0381431	1708	tags=40%, list=11%, signal=36%	7100/11315/3965/1649/7096/6774/3303/408/5861/301/2867/29108/64581/64127/8772/7099/23005/4615/3553/2658/9314/2149/11027/307/945/84632/51311/1991/929/2219/2150
GO:0006801	superoxide metabolic process	66	-0.508047	-1.70773	0.00232526	0.0445761	0.0381431	1438	tags=26%, list=9%, signal=24%	64581/4669/1536/51167/4689/653361/1728/4353/2358/1535/57580/683/7305/2950/239/3684/2150
GO:0042100	B cell proliferation	101	0.419937	1.64818	0.00229924	0.0445761	0.0381431	309	tags=14%, list=2%, signal=14%	5788/51176/3575/1493/930/959/3329/973/1880/10125/196/7037/64332/23495
GO:1903238	positive regulation of leukocyte tethering or rolling	13	-0.768963	-1.83755	0.00234724	0.0447656	0.0383052	1975	tags=69%, list=12%, signal=61%	729230/2526/6484/2650/5724/2811/9435/1991/6403
GO:0002920	regulation of humoral immune response	42	0.522869	1.74474	0.00234988	0.0447656	0.0383052	1652	tags=19%, list=10%, signal=17%	1236/5788/7124/2208/966/25818/3263/7784
GO:0010934	macrophage cytokine production	37	-0.608839	-1.86823	0.00242773	0.0455349	0.0389635	1457	tags=38%, list=9%, signal=34%	8767/29108/64127/7099/7805/5336/148022/4615/64170/5027/9516/10417/11213/3135
GO:0010935	regulation of macrophage cytokine production	37	-0.608839	-1.86823	0.00242773	0.0455349	0.0389635	1457	tags=38%, list=9%, signal=34%	8767/29108/64127/7099/7805/5336/148022/4615/64170/5027/9516/10417/11213/3135
GO:0120255	olefinic compound biosynthetic process	28	-0.634308	-1.83778	0.00242536	0.0455349	0.0389635	899	tags=21%, list=6%, signal=20%	8644/1609/1601/133/654/1958
GO:0061795	Golgi lumen acidification	13	-0.768493	-1.83643	0.00241111	0.0455349	0.0389635	1106	tags=54%, list=7%, signal=50%	440400/537/10159/23545/51382/9296/533
GO:0002752	cell surface pattern recognition receptor signaling pathway	69	-0.511509	-1.7411	0.00242754	0.0455349	0.0389635	2928	tags=38%, list=18%, signal=31%	55198/7100/3430/57590/353376/7096/8878/8767/1147/10062/2867/4669/64127/7099/23643/148022/4615/11027/3656/118788/1535/4814/929/9111/2219/2150
GO:0072665	protein localization to vacuole	78	-0.47201	-1.6375	0.00243715	0.045571	0.0389945	2334	tags=32%, list=15%, signal=28%	9179/23163/25930/8878/9475/6272/84315/950/4734/7251/7805/51160/3920/7879/27183/79720/51271/79158/23230/975/8943/51100/64747/64089/8031
GO:0022406	membrane docking	83	-0.46617	-1.63366	0.00245226	0.0457128	0.0391158	2187	tags=31%, list=14%, signal=27%	57617/6811/23241/55823/858/4478/10228/54536/51762/10768/8724/9341/5664/60412/7879/3383/149371/23673/11336/10490/5341/8417/6809/8676/4218/6813
GO:0046164	alcohol catabolic process	34	-0.601824	-1.79343	0.00256274	0.0466281	0.039899	2266	tags=32%, list=14%, signal=28%	6818/27284/949/6822/9784/79644/8644/217/11165/2710/1593
GO:0014911	positive regulation of smooth muscle cell migration	38	-0.580975	-1.79251	0.00256174	0.0466281	0.039899	1429	tags=34%, list=9%, signal=31%	9510/4303/80005/4921/7099/199/5159/6282/6352/3690/80310/8829/1545
GO:0061437	renal system vasculature development	31	-0.613235	-1.78608	0.0025487	0.0466281	0.039899	2808	tags=39%, list=18%, signal=32%	7010/130497/4854/3280/4851/59/5311/5159/3690/80310/8829/1958
GO:0061440	kidney vasculature development	31	-0.613235	-1.78608	0.0025487	0.0466281	0.039899	2808	tags=39%, list=18%, signal=32%	7010/130497/4854/3280/4851/59/5311/5159/3690/80310/8829/1958
GO:0010566	regulation of ketone biosynthetic process	22	-0.660033	-1.78309	0.0025313	0.0466281	0.039899	1197	tags=32%, list=7%, signal=29%	90956/8644/1609/1601/133/654/1958
GO:0002367	cytokine production involved in immune response	116	-0.448725	-1.65439	0.002532	0.0466281	0.039899	2115	tags=31%, list=13%, signal=27%	4092/335/8767/729230/4282/3134/2867/11006/91543/29108/64581/64127/7099/10666/7805/54440/5336/148022/4615/3553/684/64170/975/5027/604/695/54795/9516/54210/7292/10417/11213/3135/2150/11126/3805
GO:2000142	regulation of DNA-templated transcription initiation	82	0.422732	1.59688	0.00255122	0.0466281	0.039899	1324	tags=17%, list=8%, signal=16%	4609/9774/29079/9442/23064/2308/10001/6875/4790/219541/170506/2957/7157/7480
GO:0006399	tRNA metabolic process	156	0.360985	1.50592	0.00251283	0.0466281	0.039899	2305	tags=28%, list=14%, signal=24%	79693/84186/79979/91801/57038/146857/127253/87178/339175/64118/23404/11062/55226/11180/80324/51367/10056/57505/11128/23016/441250/54974/54517/55250/661/5393/55152/51654/283459/11340/221078/81890/26610/80746/51605/2976/55798/80755/51091/55253/23405/10667/10799/6894
GO:0045055	regulated exocytosis	213	-0.382677	-1.52001	0.00257506	0.0467123	0.0399711	3145	tags=30%, list=20%, signal=24%	192683/55207/23557/51760/9144/341359/8372/6845/1488/5579/3965/9498/55114/3689/127262/136/6861/84283/200933/2771/57617/28964/3916/729230/8775/4851/150/1020/3134/8448/3055/80223/11151/9341/2242/4627/5908/23396/11314/5027/9381/5880/695/5724/5341/7462/6809/8676/11031/5023/2268/6348/120892/84106/6813/10257/9846/6688/3684/4818/5729/2150/6622/5730
GO:0072330	monocarboxylic acid biosynthetic process	202	-0.392716	-1.55688	0.0026085	0.0471782	0.0403697	2393	tags=22%, list=15%, signal=19%	9104/22933/23417/1576/64834/873/3028/10005/55902/215/3620/113189/9885/4282/10062/344/5742/157506/2946/92126/1907/6319/80142/3992/11057/122970/3553/5564/7376/23352/8644/10613/6916/79993/55501/5565/2879/23205/2948/58526/2950/239/1593/5730/2944
GO:0007063	regulation of sister chromatid cohesion	12	0.751813	1.83755	0.00261694	0.0471903	0.04038	1292	tags=42%, list=8%, signal=38%	8313/5885/546/10664/699
GO:0010572	positive regulation of platelet activation	11	-0.793344	-1.83142	0.00266271	0.0477324	0.0408439	1354	tags=55%, list=8%, signal=50%	7099/375033/5341/2811/6403/2815
GO:0072124	regulation of glomerular mesangial cell proliferation	10	-0.797459	-1.80639	0.002658	0.0477324	0.0408439	129	tags=30%, list=1%, signal=30%	3690/80310/1958
GO:0002548	monocyte chemotaxis	66	-0.502735	-1.68987	0.00267624	0.0477518	0.0408605	2273	tags=26%, list=14%, signal=22%	6366/10488/729230/3627/1230/301/56833/7941/196527/1524/199/2358/1843/6348/6283/6352/414062
GO:0030301	cholesterol transport	107	-0.448696	-1.6385	0.00267951	0.0477518	0.0408605	2116	tags=24%, list=13%, signal=21%	5045/335/10162/80208/9885/10062/344/4481/949/3988/4864/7376/27183/6256/4035/1950/23673/83930/5305/10577/1312/6646/706/219931/114879/19
GO:0002696	positive regulation of leukocyte activation	335	0.295696	1.36433	0.00275042	0.0488722	0.0418193	1271	tags=16%, list=8%, signal=15%	1236/5788/51176/1540/3575/3119/30011/29851/3112/3126/939/959/3329/3127/6504/1880/10125/6601/940/7037/10892/3559/3123/64332/86/5170/3105/7124/3115/3566/8876/3111/55423/6777/4067/118460/7158/3117/283234/921/115650/6850/3606/941/55183/10808/6188/8013/30009/9093/9092/55193/57162
GO:0043086	negative regulation of catalytic activity	396	-0.336388	-1.40414	0.00276141	0.0489245	0.0418639	2901	tags=25%, list=18%, signal=21%	11329/5962/6317/7249/7026/8639/23516/5728/11315/11284/6695/9655/151636/54206/56413/7532/260434/10039/10763/5271/51291/10935/132864/2771/81848/9495/5275/4092/22843/5577/9475/57493/6272/729230/4318/402/4851/55920/51499/4331/1026/2773/11006/7077/1029/29108/5987/7251/79007/6195/5525/83666/55031/7515/24144/64114/1992/3553/5598/3458/1813/9314/124790/11314/90007/4035/2876/10253/8660/7016/1845/5997/6478/…
GO:0007041	lysosomal transport	122	-0.43821	-1.61809	0.00278036	0.0491171	0.0420288	2334	tags=34%, list=15%, signal=29%	9179/23163/57617/79666/51510/3916/6272/154/55823/950/29082/3303/4734/30845/22898/7251/3988/9842/80700/7805/4864/5119/55850/81609/7415/3920/128866/7879/27183/79158/4035/8943/65018/64089/8031/5660/3482/219931/120892/2896/79156
GO:0032612	interleukin-1 production	105	-0.455495	-1.65728	0.00280977	0.0493497	0.0422278	2068	tags=35%, list=13%, signal=31%	6774/28964/335/8767/10626/2693/115362/84868/301/11006/29108/56666/64581/64127/7099/1992/4615/3458/1903/2149/4210/5027/11027/1524/945/55655/140885/91662/51311/6348/7305/2950/58484/114769/5004/2150/1958
GO:0032652	regulation of interleukin-1 production	105	-0.455495	-1.65728	0.00280977	0.0493497	0.0422278	2068	tags=35%, list=13%, signal=31%	6774/28964/335/8767/10626/2693/115362/84868/301/11006/29108/56666/64581/64127/7099/1992/4615/3458/1903/2149/4210/5027/11027/1524/945/55655/140885/91662/51311/6348/7305/2950/58484/114769/5004/2150/1958
GO:0051881	regulation of mitochondrial membrane potential	66	-0.501181	-1.68465	0.00282248	0.04943	0.0422965	2787	tags=39%, list=17%, signal=33%	10105/11315/5366/80025/3786/10935/27166/11334/215/219736/3988/83959/665/79594/7314/7415/8655/578/5027/65018/1192/598/706/7351/120892/666
GO:0036119	response to platelet-derived growth factor	21	-0.679257	-1.82158	0.00284803	0.0494499	0.0423135	3304	tags=52%, list=21%, signal=42%	538/7525/6714/5962/1649/7099/8826/94056/5159/3690/80310
GO:0032350	regulation of hormone metabolic process	39	-0.576173	-1.77706	0.00284774	0.0494499	0.0423135	899	tags=26%, list=6%, signal=24%	10269/8614/157506/8644/1609/2672/1601/133/654/1958
GO:0002699	positive regulation of immune effector process	234	-0.379517	-1.51759	0.00284307	0.0494499	0.0423135	2014	tags=25%, list=13%, signal=22%	3916/8767/729230/149233/5225/154064/4282/3142/3106/3134/301/2867/91543/29108/64581/64127/8772/7099/10666/7805/54440/23529/5817/3824/5336/148022/8807/4615/3553/3458/909/6046/11314/64170/3902/975/5027/6778/5199/695/5724/8417/2209/7292/10417/2268/912/3135/7305/8741/3821/9846/6688/3684/2219/2150/117157/11126/3805
GO:0001910	regulation of leukocyte mediated cytotoxicity	92	-0.459306	-1.64929	0.00287994	0.0497809	0.0425968	2927	tags=40%, list=18%, signal=33%	387837/567/3592/409/3965/259197/2671/7409/3916/149233/154064/3106/84868/3134/11035/8772/10666/5817/3824/8807/3383/909/1776/3902/5027/1524/8417/912/3135/7305/3821/6688/3684/3820/2150/11126/3805
GO:0002718	regulation of cytokine production involved in immune response	114	-0.442971	-1.63494	0.00288348	0.0497809	0.0425968	2115	tags=31%, list=13%, signal=27%	4092/335/8767/729230/4282/3134/2867/11006/91543/29108/64581/64127/7099/10666/7805/54440/5336/148022/4615/3553/684/64170/975/5027/604/695/54795/9516/7292/10417/11213/3135/2150/11126/3805
